# Supplementary material for: Grape-Pi: graph-based neural networks for enhanced protein identification in proteomics pipelines
Source: Bioinform Adv. 2025 Apr 26;5(1):vbaf095. doi: 10.1093/bioadv/vbaf095 (PMC12096076; doi:10.1093/bioadv/vbaf095)
Supplement: vbaf095_Supplementary_Data [file vbaf095_supplementary_data.zip]

Archive with 3 entries (3 files):
- Supplementary File Full list of new predicted score versus raw protein probability.csv
- supplementary methods.docx
- Supplementary Tables and Figures.pdf
