# Supplementary material for: Grape-Pi: graph-based neural networks for enhanced protein identification in proteomics pipelines
Source: Bioinform Adv. 2025 Apr 26;5(1):vbaf095. doi: 10.1093/bioadv/vbaf095 (PMC12096076; doi:10.1093/bioadv/vbaf095)
Supplement: vbaf095_Supplementary_Data [file vbaf095_supplementary_data.zip › Supplementary File Full list of new predicted score versus raw protein probability.csv]

accession	pred_prob	protein.Accession	protein_probability	protein_probability_soft_label	gene_symbol	mRNA_TPM	hard_label_04_06	hard_label_03_07	hard_label_02_08
A0A024RBG1	0.93561125	A0A024RBG1	0.8900315726311423	0.6674301451828588	NUDT4B	0.0	1.0
A0A075B6H7	0.52321094	A0A075B6H7	0.7001220370960181	0.2673829116289082	IGKV3-7	0.0	0.0	0.0
A0A075B6H8	0.2582187	A0A075B6H8	0.2869468567264898	0.0562650980709175	IGKV1D-42	0.0	0.0	0.0	0.0
A0A075B6L6	0.72433734	A0A075B6L6	0.9435294978540034	0.1409398751233538	TRBV7-3	0.0	0.0	0.0	0.0
A0A075B6N1	0.2603593	A0A075B6N1	0.2896795614300241	0.1531187009119104	TRBV19	0.0	0.0	0.0	0.0
A0A075B6N2	0.23714565	A0A075B6N2	0.2593410543306272	0.1288360675886224	TRBV20-1	0.3705022735854992	0.0	0.0	0.0
A0A075B6N3	0.672178	A0A075B6N3	0.8700947590209398	0.2395064555562722	TRBV24-1	0.0	0.0	0.0
A0A075B6R0	0.16694978	A0A075B6R0	0.151571307747043	0.2089658539480942	TRGV2	0.0	0.0	0.0
A0A075B6S4	0.35804635	A0A075B6S4	0.4086585193585306	0.1275063168538198	IGKV1D-17	0.0	0.0	0.0	0.0
A0A075B759	0.9870437	A0A075B759	0.9977238393356704	0.7142424267723033	PPIAL4E	0.3668242231412905	1.0	1.0
A0A087WSY6	0.16017285	A0A087WSY6	0.1390511326574963	0.2328263236227208	IGKV3D-15	0.4677254012184958	0.0	0.0
A0A087WUL8	0.4279835	A0A087WUL8	0.3194683225559583	0.797501271210983	NBPF19	1.0189670399564534	1.0	1.0
A0A087WUV0	0.16758429	A0A087WUV0	0.2100572254531894	0.3738169001546985	ZNF892	0.0	0.0
A0A087X0M5	0.93671614	A0A087X0M5	0.9762804239734864	0.4270894772444373	TRBV18	0.0
A0A087X1C5	0.22520527	A0A087X1C5	0.2430088132922041	0.3697019410313211	CYP2D7	0.0357087070449115	0.0
A0A096LP49	0.35222343	A0A096LP49	0.4015603565158945	0.3600361722580297	CCDC187	0.178123744910768	0.0
A0A096LP55	0.9872974	A0A096LP55	0.9958599089781004	0.8826281520594107	UQCRHL	3.94707813435204	1.0	1.0	1.0
A0A096LPI5	0.6448853	A0A096LPI5	0.8397962672197636	0.0713576817260969	CCDC28A-AS1	0.1115755699090355	0.0	0.0	0.0
A0A0A0MS06	0.41539088	A0A0A0MS06	0.4826506308116496	0.1736890157482942	TRBV23-1	0.0	0.0	0.0	0.0
A0A0A0MS15	0.9747434	A0A0A0MS15	0.9963948946195004	0.0310909589087866	IGHV3-49	0.0	0.0	0.0	0.0
A0A0A0MT36	0.37923476	A0A0A0MT36	0.4349495991186257	0.0510268311542206	IGKV6D-21	0.0	0.0	0.0	0.0
A0A0A6YYL3	0.30257034	A0A0A6YYL3	0.3417966118736307	0.3692130889672772	POTEB	0.0	0.0
A0A0B4J1V1	0.9763	A0A0B4J1V1	0.9998821401669432	0.807303247340953	IGHV3-21	0.0	1.0	1.0	1.0
A0A0B4J1V2	0.47180754	A0A0B4J1V2	0.5726614325070182	0.5897901701273878	IGHV2-26	0.0
A0A0B4J1X5	0.9761644	A0A0B4J1X5	0.9995393043611476	0.7805881284782202	IGHV3-74	0.0	1.0	1.0
A0A0B4J1X8	0.9763	A0A0B4J1X8	0.9998821401669432	0.385758907772535	IGHV3-43	0.0	0.0
A0A0B4J268	0.20567751	A0A0B4J268	0.2148829418119804	0.1685483345321228	TRAV4	0.96353563780039	0.0	0.0	0.0
A0A0B4J2D5	0.97652924	A0A0B4J2D5	0.9999021359886536	0.9999991178369144	GATD3B	0.0	1.0	1.0	1.0
A0A0C4DH24	0.37923476	A0A0C4DH24	0.4349495991186257	0.2047302404435024	IGKV6-21	0.0	0.0	0.0
A0A0C4DH31	0.97541	A0A0C4DH31	0.9977764201444658	0.4736293430474979	IGHV1-18	0.0
A0A0C4DH32	0.9763	A0A0C4DH32	0.9998821401669432	0.4972838316774535	IGHV3-20	0.0
A0A0C4DH33	0.2339684	A0A0C4DH33	0.2550503488207138	0.1003930054939775	IGHV1-24	0.0	0.0	0.0	0.0
A0A0C4DH38	0.96727216	A0A0C4DH38	0.9870924910523956	0.3442354276827805	IGHV5-51	0.0	0.0
A0A0C4DH42	0.9761644	A0A0C4DH42	0.9995393043611476	0.7434984130177912	IGHV3-66	0.0	1.0	1.0
A0A0C4DH55	0.52321094	A0A0C4DH55	0.7001220370960181	0.4124335543828557	IGKV3D-7	0.0
A0A0G2JMD5	0.16999699	A0A0G2JMD5	0.1570329812889513	0.3256035464748633	PRAMEF33	0.0	0.0
A0A0G2JMI3	0.22171843	A0A0G2JMI3	0.2381256718606156	0.1844903955555193	IGHV1-69-2	0.0	0.0	0.0	0.0
A0A0J9YVY3	0.9757961	A0A0J9YVY3	0.9986500068920646	0.6391343922767163	IGHV7-4-1	0.0	1.0
A0A0J9YWL9	0.2791719	A0A0J9YWL9	0.3132596918067424	0.3875411719309247	TEX13C	0.06102671423439	0.0
A0A0J9YX94	0.2752706	A0A0J9YX94	0.3084270330768554	0.3827724897424889	PNMA6F	0.0	0.0
A0A0J9YXV3	0.15949842	A0A0J9YXV3	0.1377751937098759	0.2830022033071773	GREP1	0.0477301433992135	0.0	0.0
A0A0J9YXX1	0.96727216	A0A0J9YXX1	0.9870924910523956	0.1398760071984255	IGHV5-10-1	0.0	0.0	0.0	0.0
A0A0U1RQS6	0.15536198	A0A0U1RQS6	0.1298225339245469	0.0	TMEM275	0.0	0.0	0.0	0.0
A0A0U1RRI6	0.21920058	A0A0U1RRI6	0.234564586799967	0.3478097064481065	CENPVL3	0.0	0.0
A0A1B0GTU1	0.17333768	A0A1B0GTU1	0.1629093545747371	0.6389052963614086	ZC3H11B	0.2344108192603795	1.0
A0A1B0GTY4	0.48385596	A0A1B0GTY4	0.596584013964963	0.0757570644893843	TEX50	0.0	0.0	0.0	0.0
A0A1B0GU33	0.17658797	A0A1B0GU33	0.1685211076302163	0.0	TEX53	0.0	0.0	0.0	0.0
A0A1B0GUA5	0.3321049	A0A1B0GUA5	0.3772803375712047	0.0754882545095072	SMIM32	2.212727885694114	0.0	0.0	0.0
A0A1B0GUS4	0.9760656	A0A1B0GUS4	0.9992948378924598	0.9553278582512034	UBE2L5	0.0884960866964619	1.0	1.0	1.0
A0A1B0GUU1	0.19814368	A0A1B0GUU1	0.2034602219801403	0.364251366552043	C17orf113	1.0374142043810477	0.0
A0A1B0GUV1	0.94021696	A0A1B0GUV1	0.976918609506786	0.4119071592541387	C17orf114	0.2068705380724586
A0A1B0GUW6	0.16894399	A0A1B0GUW6	0.1551568795139307	0.3716527530075001	SPEM3	0.0	0.0
A0A1B0GV03	0.218468	A0A1B0GV03	0.2335227219359675	0.2642304449813263	GOLGA6L7	0.1794905608172096	0.0	0.0
A0A1B0GV85	0.20315732	A0A1B0GV85	0.2111013356360484	0.104331270257563	REELD1	0.0905121506974839	0.0	0.0	0.0
A0A1B0GV96	0.69069076	A0A1B0GV96	0.8933397978802518	0.4112757633187009	CHD9NB	0.0
A0A1B0GVG6	0.29155293	A0A1B0GVG6	0.328440848683329	0.0670820909492752	TEX54	1.3296506918108872	0.0	0.0	0.0
A0A1B0GVH4	0.26047578	A0A1B0GVH4	0.2898281275913835	0.3215377748772409	PRSS51	0.2595028999934008	0.0
A0A1B0GVH6	0.21423045	A0A1B0GVH6	0.2274440498978516	0.2932358733284991	C13orf42	0.0	0.0	0.0
A0A1B0GVH7	0.21782643	A0A1B0GVH7	0.232608139304358	0.1999113794607401	IQCM	0.0	0.0	0.0	0.0
A0A1B0GVM6	0.31129333	A0A1B0GVM6	0.3523029060447019	0.1648114132801264	C11orf97	0.0336405999438667	0.0	0.0	0.0
A0A1B0GVN3	0.42793152	A0A1B0GVN3	0.5005166183350701	0.4930687465197499	C2orf92	0.5056072361670573
A0A1B0GVZ2	0.48244473	A0A1B0GVZ2	0.5936513848284485	0.0551308550837916	FAM240B	0.0	0.0	0.0	0.0
A0A1B0GW35	0.17514639	A0A1B0GW35	0.1660447643270256	0.308369962598204	EXOC1L	0.0	0.0
A0A1B0GXF2	0.5925566	A0A1B0GXF2	0.7908550313856506	0.131673644760501	TRBV7-2	0.0	0.0	0.0	0.0
A0A1W2PPH5	0.18684453	A0A1W2PPH5	0.1856044431344658	0.491151256410954	TAF11L13	0.0
A0A1W2PPK0	0.18016317	A0A1W2PPK0	0.1745797540597671	0.2544703222935204	CPHXL2	0.0	0.0	0.0
A0A1W2PPM1	0.23082112	A0A1W2PPM1	0.2507618672749995	0.3124024986519317	CPHXL	0.0	0.0
A0A1W2PPW3	0.48773256	A0A1W2PPW3	0.6048417720645044	0.3804050785941271	TAF11L12	0.0	0.0
A0A1W2PQ09	0.17023908	A0A1W2PQ09	0.1574625829203773	0.3390862353851592	TAF11L11	0.0	0.0
A0A1W2PQ72	0.30460376	A0A1W2PQ72	0.3442499139122065	0.3359133824623379	MSANTD7	0.0	0.0
A0A1W2PQL4	0.15751404	A0A1W2PQL4	0.1339876375177131	0.2014120585286535	ZNF722	0.0	0.0	0.0
A0A1W2PR95	0.48856083	A0A1W2PR95	0.6066460674559392	0.5623651824286162	IGBP1C	0.0
A0A1W2PRP0	0.7232121	A0A1W2PRP0	0.9416400765473444	0.1593279927436	FOXL3	0.0	0.0	0.0	0.0
A0A286YF18	0.37194377	A0A286YF18	0.4258052611678161	0.1167693517195166	SMIM44	2.1495577251178624	0.0	0.0	0.0
A0A2R8Y2Y2	0.2132003	A0A2R8Y2Y2	0.2259522323513225	0.3826280083032348	C8orf90	0.0	0.0
A0A2R8Y4L2	0.97634596	A0A2R8Y4L2	0.9999999999993472	0.9999999992475044	HNRNPA1L3	0.5860782421399395	1.0	1.0	1.0
A0A2R8Y619	0.9760342	A0A2R8Y619	0.999218220318814	0.9479129920525992	H2BK1	0.0	1.0	1.0	1.0
A0A2R8YFL7	0.31011054	A0A2R8YFL7	0.3508808867688768	0.0	OOSP4A	0.0	0.0	0.0	0.0
A0A494C071	0.16665018	A0A494C071	0.1510289156033079	0.3346446696399427	PWWP4	0.0	0.0
A0A494C086	0.17139794	A0A494C086	0.1595111152776733	0.1881875064738294	SPDYE21	0.1782811100420617	0.0	0.0	0.0
A0A494C0N9	0.1835609	A0A494C0N9	0.1802329001030591	0.1197513323784188	FAM246B	0.0	0.0	0.0	0.0
A0A494C0Y3	0.1835609	A0A494C0Y3	0.1802329001030591	0.1197513323784188	FAM246A	0.0	0.0	0.0	0.0
A0A494C0Z2	0.17139794	A0A494C0Z2	0.1595111152776733	0.3233101468169773	SPDYE13	0.0	0.0
A0A494C191	0.17139794	A0A494C191	0.1595111152776733	0.2808131100570611	SPDYE9	0.0	0.0	0.0
A0A494C1R9	0.67122835	A0A494C1R9	0.8689675126967625	0.396939032301954	TSPY9	0.0	0.0
A0A539	0.47458044	A0A539	0.5779558860944842	0.2334117053418007	TRBV4-2	0.0	0.0	0.0
A0A578	0.2275443	A0A578	0.2462541160373999	0.1601356113366347	TRBV5-1	0.0	0.0	0.0	0.0
A0A590UK83	0.63275194	A0A590UK83	0.8275303676554929	0.0725494051294976	SMIM45	0.7394488365732496	0.0	0.0	0.0
A0A8I5KQE6	0.97634596	A0A8I5KQE6	0.9999999941568868	0.9999998975584268	RPSA2	0.0	1.0	1.0	1.0
A0AUZ9	0.3752532	A0AUZ9	0.3006557234084793	0.4687878344720992	KANSL1L	0.6438115158831335
A0AV02	0.39131182	A0AV02	0.415272349392641	0.4623946944179544	SLC12A8	1.122122451744498
A0AVF1	0.4791531	A0AVF1	0.3414913864834604	0.2959042704548705	IFT56	0.0	0.0	0.0
A0AVI2	0.208404	A0AVI2	0.2189316524256613	0.3986651416107684	FER1L5	0.0107655427015521	0.0
A0AVT1	0.97873074	A0AVT1	0.9317035586089656	0.93781281776548	UBA6	2.1020281413209343	1.0	1.0	1.0
A0FGR8	0.9756826	A0FGR8	0.9983872256710056	0.9995448672731586	ESYT2	3.2857753679072506	1.0	1.0	1.0
A0FGR9	0.18804823	A0FGR9	0.1633502816760826	0.3110282164131324	ESYT3	0.0487785428274432	0.0
A0JNW5	0.57580435	A0JNW5	0.4259549238648267	0.7242873136040736	BLTP3B	0.0	1.0	1.0
A0JP26	0.636666	A0JP26	0.325848534695882	0.3603526155046621	POTEB3	0.0	0.0
A0M8Q6	0.97634596	A0M8Q6	0.9999999366249532	0.9989858634585556	IGLC7	0.0	1.0	1.0	1.0
A0MZ66	0.95859027	A0MZ66	0.9207319881030244	0.9205221233559616	SHTN1	1.2687680933319412	1.0	1.0	1.0
A0PG75	0.33546135	A0PG75	0.2258771662993741	0.0239041763303105	PLSCR5	0.0	0.0	0.0	0.0
A0PJX0	0.41560858	A0PJX0	0.293795658196013	0.0744745529094136	CIB4	0.0275702854117227	0.0	0.0	0.0
A1A4G5	0.2915346	A1A4G5	0.194701234108163	0.1270700801234311	LNP1	0.4516756960755527	0.0	0.0	0.0
A1A4S6	0.6948007	A1A4S6	0.2879006938402075	0.5337506594093272	ARHGAP10	0.5990287977581329
A1A4V9	0.66255975	A1A4V9	0.5999245528718514	0.320515745533366	CFAP119	4.423278129787462	0.0
A1A519	0.60620636	A1A519	0.6902695212585016	0.4692609314363194	FAM170A	0.0
A1A5C7	0.18967554	A1A5C7	0.1955577784766224	0.2015607337625262	SLC22A23	1.2639291551268377	0.0	0.0
A1A5D9	0.24315321	A1A5D9	0.1357891004618386	0.4733169699311796	BICDL2	4.244305826252929
A1IGU5	0.42226964	A1IGU5	0.1317489900668634	0.2424812603466032	ARHGEF37	0.3314454645729156	0.0	0.0
A1KZ92	0.36324894	A1KZ92	0.1333767140040098	0.5682376683925587	PXDNL	0.0020577004560189
A1L020	0.89339375	A1L020	0.931496474888464	0.2518053090460546	MEX3A	2.1398266854642616	0.0	0.0
A1L162	0.2997217	A1L162	0.3399040044655873	0.0888086653601041	ERICH2	0.0707835427965537	0.0	0.0	0.0
A1L188	0.6853796	A1L188	0.4662442360172681	0.2754147098408863	NDUFAF8	5.1481275665948205	0.0	0.0
A1L390	0.5154566	A1L390	0.1390258080634804	0.3723080663027382	PLEKHG3	3.659511108212584	0.0
A1L443	0.42973348	A1L443	0.29742114849415	0.3389763280244761	NUTM2F	0.0624086100156584	0.0
A1L453	0.20945455	A1L453	0.1997608444402799	0.1956438691622775	PRSS38	0.0	0.0	0.0	0.0
A1L4H1	0.32195386	A1L4H1	0.3114037082967292	0.5334920373756474	SSC5D	0.6917213153087604
A1L4K1	0.19621968	A1L4K1	0.1626333791675016	0.2202070641601564	FSD2	0.0131787889730352	0.0	0.0
A1X283	0.49883246	A1X283	0.26098934349607	0.3995597704842165	SH3PXD2B	1.482006053423912	0.0
A1YPR0	0.21326432	A1YPR0	0.1985868794998097	0.402656550785553	ZBTB7C	0.2964189998823465
A2A2Z9	0.28409666	A2A2Z9	0.1360839358135553	0.6618763933410307	ANKRD18B	0.7349663614721341	1.0
A2A3K4	0.3730403	A2A3K4	0.2772501369060372	0.3309425278850798	PTPDC1	0.7548846131652148	0.0
A2A3L6	0.76322836	A2A3L6	0.6041528198523493	0.2480751687481419	TTC24	0.489171930652629	0.0	0.0
A2A3N6	0.97616106	A2A3N6	0.9995310896046228	0.6262280360801638	PIPSL	0.7908104632426782	1.0
A2AJT9	0.6650889	A2AJT9	0.8052494815618825	0.4930903209706235	BCLAF3	1.4985619880296652
A2CJ06	0.7937966	A2CJ06	0.739982904574546	0.284858190494992	DYTN	0.0	0.0	0.0
A2PYH4	0.36014044	A2PYH4	0.151082769578914	0.6152549558740823	HFM1	0.0023315602295179	1.0
A2RRH5	0.24754381	A2RRH5	0.1306006816142403	0.517424432919132	WDR27	0.8844836690024639
A2RRP1	0.9844791	A2RRP1	0.9820634177208916	0.9337205374871907	NBAS	0.9613081608345888	1.0	1.0	1.0
A2RTX5	0.73304564	A2RTX5	0.4699858476419	0.6103343312740249	TARS3	0.9180180374418628	1.0
A2RTY3	0.66032773	A2RTY3	0.8564283317143903	0.5478009226294375	HEATR9	0.0
A2RU30	0.9164506	A2RU30	0.916776039970294	0.4747942363256249	TESPA1	0.2281588704836379
A2RU48	0.5533344	A2RU48	0.5145789915022655	0.2777094994309972	SMCO3	0.0	0.0	0.0
A2RU49	0.2696659	A2RU49	0.3014353330061288	0.2953443157700282	HYKK	0.9862946598129694	0.0	0.0
A2RU54	0.14149043	A2RU54	0.1991378278143178	0.2997841701241293	HMX2	0.0	0.0	0.0
A2RUB1	0.27904454	A2RUB1	0.2305460136968595	0.3866003933351298	MEIOC	0.1035724037963407	0.0
A2RUC4	0.31707752	A2RUC4	0.2044101760881977	0.2469630418136346	TYW5	1.8129740477889864	0.0	0.0
A2RUH7	0.2716283	A2RUH7	0.2452441674708421	0.314881935646229	MYBPHL	0.0449065824260457	0.0
A2RUR9	0.8444214	A2RUR9	0.7579817946001981	0.6246101843032826	CCDC144A	0.0038000069321001	1.0
A2RUS2	0.37232015	A2RUS2	0.4262744653925521	0.704900924128851	DENND3	2.841824917766739	1.0	1.0
A2RUT3	0.23872396	A2RUT3	0.1658731290389637	0.1086151084228503	TMEM89	1.608676752626258	0.0	0.0	0.0
A2VCK2	0.23955584	A2VCK2	0.1327639373544515	0.5014052463539235	DCDC2B	0.3549957568955494
A2VDJ0	0.2310759	A2VDJ0	0.1750452407733154	0.3691137372887057	TMEM131L	0.7567117450576576	0.0
A2VEC9	0.18407099	A2VEC9	0.1810730688764946	0.3104888189766631	SSPOP	0.4759640810082374	0.0
A3KMH1	0.5541718	A3KMH1	0.3315088017040133	0.5862441621933089	VWA8	0.7057529546988369
A3KN83	0.5320874	A3KN83	0.7325472342614409	0.4626162965824252	SBNO1	2.852140457199093
A3QJZ6	0.2250067	A3QJZ6	0.2427321094498896	0.3678713857411227	PRAMEF22	0.0	0.0
A4D0S4	0.20284565	A4D0S4	0.190366104754978	0.410789463737108	LAMB4	0.0431408987021573
A4D0V7	0.14424513	A4D0V7	0.2045538562028898	0.464499890182974	CPED1	0.2060167384134239
A4D126	0.7561224	A4D126	0.6510629196279245	0.0795146527982185	CRPPA	0.1038368585737118	0.0	0.0	0.0
A4D1B5	0.41716486	A4D1B5	0.2255540901216159	0.2174627202701635	GSAP	1.8845793550557408	0.0	0.0
A4D1E1	0.18950208	A4D1E1	0.1616938473130419	0.4795475148608133	ZNF804B	0.0
A4D1F6	0.36296573	A4D1F6	0.2077922048842155	0.4370135864838042	LRRD1	0.0
A4D1P6	0.97962785	A4D1P6	0.991749186900413	0.8398014804605515	WDR91	2.4753199681717657	1.0	1.0	1.0
A4D1T9	0.13728853	A4D1T9	0.1309023028399555	0.1675840334195277	PRSS37	0.0	0.0	0.0	0.0
A4D1U4	0.25725806	A4D1U4	0.1640739872851433	0.435899047863174	DENND11	0.0291793777255741
A4D256	0.20093708	A4D256	0.2077374846054397	0.1596821257035781	CDC14C	0.7687288405684759	0.0	0.0	0.0
A4D263	0.44957584	A4D263	0.5469144406599266	0.4475132197395082	SPMIP7	0.0
A4D2H0	0.5728863	A4D2H0	0.7746371326657693	0.999923176522644	CTAGE15	1.6662197324568553	1.0	1.0	1.0
A4D2P6	0.23054114	A4D2P6	0.1393314806136706	0.2754916088352127	GRID2IP	0.1847999582954625	0.0	0.0
A4FU01	0.33647013	A4FU01	0.1636805956685039	0.3778647831616619	MTMR11	4.683822791535382	0.0
A4FU28	0.56965154	A4FU28	0.7720575647250911	0.9999017100822292	CTAGE9	0.2320149331286266	1.0	1.0	1.0
A4FU49	0.9116106	A4FU49	0.9675564149625416	0.3837992736578671	SH3D21	2.964748674753676	0.0
A4FU69	0.41208178	A4FU69	0.3882395388111378	0.6352276304650815	EFCAB5	0.0948087931211258	1.0
A4GXA9	0.35244742	A4GXA9	0.1976983228457705	0.1404801267541673	EME2	5.077221587122805	0.0	0.0	0.0
A4UGR9	0.4850398	A4UGR9	0.356678165364856	0.3723062459674411	XIRP2	0.0	0.0
A5A3E0	0.97634596	A5A3E0	0.9999999997025252	0.9999999996918796	POTEF	0.691441262749888	1.0	1.0	1.0
A5D8V7	0.46216923	A5D8V7	0.3104467595113544	0.2685623102595925	ODAD3	0.454993668773908	0.0	0.0
A5D8W1	0.4393357	A5D8W1	0.5516115541803367	0.4613263639339365	CFAP69	1.549931779445672
A5PKW4	0.27447107	A5PKW4	0.3074332836853351	0.401118040385961	PSD	1.0530634920964117
A5PL33	0.24727504	A5PL33	0.2727820009547974	0.4770344675862326	KRBA1	0.7028700946040739
A5PLK6	0.84573305	A5PLK6	0.897509871715315	0.7325241430799702	RGSL1	0.0	1.0	1.0
A5PLN7	0.6846853	A5PLN7	0.5941351540061418	0.4670365046460417	FAM149A	0.0280591447002001
A5PLN9	0.71491647	A5PLN9	0.5553684031676955	0.2454514311896652	TRAPPC13	1.7905421005963698	0.0	0.0
A5YKK6	0.9850461	A5YKK6	0.9592401932571508	0.9982208242150472	CNOT1	3.632876509636106	1.0	1.0	1.0
A5YM69	0.30921632	A5YM69	0.2937344036133869	0.4525830670945066	ARHGEF35	1.4969058138330549
A5YM72	0.39874673	A5YM72	0.1313113684620867	0.3505865705015181	CARNS1	1.470436736012036	0.0
A6H8Y1	0.5959788	A6H8Y1	0.3406454999382852	0.6884413865499459	BDP1	0.0	1.0
A6NC57	0.25201428	A6NC57	0.1386655893545582	0.3373825707717304	ANKRD62	0.0	0.0
A6NC78	0.16075549	A6NC78	0.140148752011551	0.3733814552464206	GOLGA8IP	0.0	0.0
A6NC98	0.9822155	A6NC98	0.9928756829495542	0.8113759316413229	CCDC88B	3.0431490186352925	1.0	1.0	1.0
A6NCI4	0.23562858	A6NCI4	0.3019533495624911	0.4516417701401784	VWA3A	0.0656647232296845
A6NCM1	0.5453536	A6NCM1	0.2465627103107263	0.393826856531574	IQCA1L	0.1088597613849532	0.0
A6NCN2	0.37556398	A6NCN2	0.4303309782810143	0.400253207024812	KRT87P	0.0407493578325064
A6NCQ9	0.14288189	A6NCQ9	0.198095539496364	0.0526259171383997	RNF222	0.2493874519062174	0.0	0.0	0.0
A6NCS6	0.34428322	A6NCS6	0.3932589179685838	0.2970791406956344	C2orf72	3.076566290823739	0.0	0.0
A6NCW7	0.124709405	A6NCW7	0.2143897396828243	0.4316086745753979	USP17L4	0.0
A6ND36	0.508011	A6ND36	0.4170250991963959	0.3356496509519314	FAM83G	2.625979043190614	0.0
A6ND91	0.968177	A6ND91	0.995720930459998	0.6988491959811695	ASPDH	0.2825815630019437	1.0
A6NDB9	0.28196836	A6NDB9	0.154696734787076	0.5240799181561396	PALM3	1.8387365394295483
A6NDE4	0.17632315	A6NDE4	0.1680676690120059	0.4513307210803771	RBMY1B	0.0
A6NDG6	0.9873333	A6NDG6	0.9984787108958092	0.849096347871855	PGP	5.547722325901458	1.0	1.0	1.0
A6NDH6	0.1942811	A6NDH6	0.1974597753741491	0.1642765886934387	OR5H15	0.0	0.0	0.0	0.0
A6NDK9	0.29540822	A6NDK9	0.3331278892225894	0.3966898744307551	GOLGA6C	0.0435261728316492	0.0
A6NDN3	0.2692461	A6NDN3	0.1481058151624713	0.320449172035774	GOLGA6B	0.0	0.0
A6NDY0	0.54783416	A6NDY0	0.13097315098744	0.3758003916890947	PABPN1L	0.0	0.0
A6NDY2	0.1605637	A6NDY2	0.1397880229535195	0.3239020603964236	FAM90A10	0.0	0.0
A6NE01	0.28236872	A6NE01	0.1319964470300205	0.2834514349291374	FAM186A	0.0047668123333109	0.0	0.0
A6NE52	0.53847164	A6NE52	0.3572840327929826	0.3967748584726575	WDR97	1.640151484424699	0.0
A6NEC2	0.97604865	A6NEC2	0.9992535658749288	0.99972581728938	NPEPPSL1	0.0	1.0	1.0	1.0
A6NED2	0.4146786	A6NED2	0.2622033666482797	0.4548256059421277	RCCD1	3.5156906433305077
A6NEK1	0.29063463	A6NEK1	0.2244773121090846	0.2468362725611268	ARRDC5	0.5629789395371673	0.0	0.0
A6NEQ0	0.17632315	A6NEQ0	0.1680676690120059	0.4116835255174879	RBMY1E	0.0
A6NES4	0.16594455	A6NES4	0.1300399791302085	0.4483164839337508	MROH2A	0.1049642849768837
A6NEV1	0.13285768	A6NEV1	0.2359880245413714	0.2337558274548899	PRR23A	0.0	0.0	0.0
A6NF34	0.9586032	A6NF34	0.9985797367496152	0.2856251959336903	ANTXRL	0.0076390365525065	0.0	0.0
A6NFA0	0.17968	A6NFA0	0.1737676845067001	0.2198559517583085	SPATA31F3	0.0	0.0	0.0
A6NFA1	0.15199596	A6NFA1	0.2656721946451857	0.1850849786195048	TRABD2B	0.0485057502121424	0.0	0.0	0.0
A6NFE2	0.6120555	A6NFE2	0.6904304456420408	0.2579747421226492	SMCO2	0.1090799796640509	0.0	0.0
A6NFF2	0.37374374	A6NFF2	0.4280519797001345	0.14239818246375	NAP1L6P	0.0	0.0	0.0	0.0
A6NFI3	0.21942824	A6NFI3	0.1772478277296941	0.2918196002406358	ZNF316	3.912772501245174	0.0	0.0
A6NFN9	0.25619578	A6NFN9	0.2843534764090819	0.3620405859929177	ANKUB1	0.0032400017347339	0.0
A6NFQ2	0.15539621	A6NFQ2	0.1298892100913034	0.3701788174198875	TCAF2	0.5577277856399613	0.0
A6NFQ7	0.50726837	A6NFQ7	0.6574067364767113	0.2879624308700425	DPRX	0.1833246097949573	0.0	0.0
A6NFY4	0.27920493	A6NFY4	0.2224123767943616	0.3378420939574237	NEMP2	0.3968101683241026	0.0
A6NGB0	0.4335345	A6NGB0	0.508802278400859	0.4696341239040581	TMEM191C	1.3469525798761348
A6NGB9	0.5217224	A6NGB9	0.3105853889646786	0.2436516910761003	WIPF3	0.0417033290076371	0.0	0.0
A6NGD5	0.13820632	A6NGD5	0.1531632324193745	0.485833008083027	ZSCAN5C	0.0
A6NGE4	0.30913785	A6NGE4	0.1302192048934587	0.2939072145868692	DCAF8L1	0.0	0.0	0.0
A6NGG8	0.29781336	A6NGG8	0.3097243887703085	0.2516884316011649	PCARE	0.0	0.0	0.0
A6NGU5	0.3998917	A6NGU5	0.4616275525914088	0.5266251600653089	GGT3P	0.0
A6NGU7	0.5144588	A6NGU7	0.6723439092183158	0.0787286224828962	LINC01546	0.0	0.0	0.0	0.0
A6NGW2	0.20503788	A6NGW2	0.213926665776001	0.4740378150762468	STRCP1	0.1186111655320113
A6NH11	0.662238	A6NH11	0.6619208722386309	0.235815115889426	GLTPD2	1.7510409676282457	0.0	0.0
A6NH52	0.96056145	A6NH52	0.9994921845896142	0.2502475132470297	TVP23A	0.1047387169872116	0.0	0.0
A6NHC0	0.3510324	A6NHC0	0.2464140044168105	0.6602629417312276	CAPN8	3.2796511381857885	1.0
A6NHG4	0.98701686	A6NHG4	0.9999997202192584	0.9999983759231328	DDTL	0.0	1.0	1.0	1.0
A6NHG9	0.1942811	A6NHG9	0.1974597753741491	0.1183276516654945	OR5H14	0.0	0.0	0.0	0.0
A6NHL2	0.9871996	A6NHL2	0.9990759581337744	0.9995847241132968	TUBAL3	0.0	1.0	1.0	1.0
A6NHN6	0.44895002	A6NHN6	0.1505799787753596	0.1396003148346598	NPIPB15	3.587603478448436	0.0	0.0	0.0
A6NHQ2	0.9869695	A6NHQ2	0.9895818413364024	0.5894960169810762	FBLL1	1.3954989725266005
A6NHR9	0.9815212	A6NHR9	0.9858478466193684	0.8864982581035046	SMCHD1	2.4900622982891547	1.0	1.0	1.0
A6NHT5	0.14582941	A6NHT5	0.2665322880257764	0.5850177667711332	HMX3	0.0
A6NHY2	0.4177091	A6NHY2	0.2347563008736259	0.2399298155228622	ANKDD1B	0.2734347825706463	0.0	0.0
A6NI47	0.45456174	A6NI47	0.1300503551822594	0.4891991132029578	POTEM	0.0
A6NI56	0.2600271	A6NI56	0.2105436580474206	0.3189555379633479	CCDC154	1.0124445994474205	0.0
A6NI61	0.3265989	A6NI61	0.3837397990714606	0.034432321846638	MYMK	0.0	0.0	0.0	0.0
A6NI72	0.9761921	A6NI72	0.9996088091708524	0.7114663422578253	NCF1B	1.6354675311254945	1.0	1.0
A6NIE6	0.38348973	A6NIE6	0.4403440548859216	0.3861898366198326	RRN3P2	0.4105442200203364	0.0
A6NIJ5	0.1605637	A6NIJ5	0.1397880229535195	0.20849429526397	FAM90A20P	0.0	0.0	0.0
A6NIK2	0.3860782	A6NIK2	0.3687715744331111	0.0298403736879779	LRRC10B	0.0	0.0	0.0	0.0
A6NIU2	0.91177547	A6NIU2	0.973026286729898	0.1041062267590052	LINC01549	0.0	0.0	0.0	0.0
A6NIZ1	0.976344	A6NIZ1	0.9999949096900472	0.9999930137732488	RAP1BL	2.1145049524267563	1.0	1.0	1.0
A6NJB7	0.23953654	A6NJB7	0.1605812301860057	0.029694700485973	PRR19	1.435782416809134	0.0	0.0	0.0
A6NJG2	0.5411402	A6NJG2	0.335732107797574	0.1127243993379673	SOWAHD	2.255924964122207	0.0	0.0	0.0
A6NJI9	0.76019835	A6NJI9	0.6112935892381606	0.3951425550599731	LRRC72	0.0	0.0
A6NJJ6	0.54122347	A6NJJ6	0.5500809290209644	0.2636840429536536	C19orf67	0.2129842681003298	0.0	0.0
A6NJL1	0.31725153	A6NJL1	0.4076988026499348	0.7567807095442564	ZSCAN5B	0.0405430293539598	1.0	1.0
A6NJQ4	0.1605637	A6NJQ4	0.1397880229535195	0.3163907094620933	FAM90A8	0.0	0.0
A6NJR5	0.17139794	A6NJR5	0.1595111152776733	0.3548390996930883	0	0.0	0.0
A6NJZ3	0.24786939	A6NJZ3	0.1298784159699064	0.027847858852797	OR6C65	0.0	0.0	0.0	0.0
A6NJZ7	0.18244652	A6NJZ7	0.1938921585076621	0.4043659403913468	RIMBP3C	0.0564189010958853
A6NK02	0.15777688	A6NK02	0.1344923095628296	0.2847237966682344	TRIM75	0.0	0.0	0.0
A6NK06	0.55735797	A6NK06	0.299967221789563	0.3942687341070442	ACOD1	0.0326732130553809	0.0
A6NK58	0.50118273	A6NK58	0.2667821858662328	0.0242689456497228	LIPT2	2.5540210444696023	0.0	0.0	0.0
A6NK59	0.6056712	A6NK59	0.4731203050180852	0.3051764777566491	ASB14	0.0537946441594152	0.0
A6NK89	0.22649959	A6NK89	0.2494854346320651	0.1464364729508126	RASSF10	3.758366220959197	0.0	0.0	0.0
A6NKB5	0.24305218	A6NKB5	0.2924625307008457	0.7253530900414867	PCNX2	1.0859839333287111	1.0	1.0
A6NKC0	0.18862656	A6NKC0	0.1884835404920538	0.3149517891794405	FAM90A7	0.0	0.0
A6NKD9	0.63939124	A6NKD9	0.6252928201829224	0.4299972236256998	CCDC85C	2.20864046018842
A6NKF2	0.5388246	A6NKF2	0.3593632535193978	0.2545910728740378	ARID3C	0.3794603728957869	0.0	0.0
A6NKG5	0.24365361	A6NKG5	0.2680161685280002	0.1808255624830585	RTL1	0.0	0.0	0.0	0.0
A6NKH3	0.21314299	A6NKH3	0.2258691445367008	0.1097961653200677	RPL37AP8	2.2577494750584313	0.0	0.0	0.0
A6NKK0	0.1942811	A6NKK0	0.1974597753741491	0.0791955815248153	OR5H1	0.0	0.0	0.0	0.0
A6NKP2	0.32961866	A6NKP2	0.137712423514976	0.1227428569950024	SDR42E2	0.0442798145114978	0.0	0.0	0.0
A6NKT7	0.9347676	A6NKT7	0.7538532949030291	0.9112948874653451	RGPD3	0.0633667795105997	1.0	1.0	1.0
A6NKU9	0.15631394	A6NKU9	0.1595111152776733	0.3426720662522679	SPDYE3	0.0453669985287114	0.0
A6NL88	0.15686978	A6NL88	0.1544705334244561	0.2876529187751594	SHISA7	0.0670062456939369	0.0	0.0
A6NLC8	0.18684453	A6NLC8	0.1856044431344658	0.3226253881402744	TAF11L2	0.0	0.0
A6NLU5	0.16608775	A6NLU5	0.2177406968322767	0.3049488894486405	VSTM2B	0.0	0.0
A6NM11	0.8016496	A6NM11	0.7018494519882594	0.7181326310802664	LRRC37A2	0.212739178233157	1.0	1.0
A6NM62	0.2579378	A6NM62	0.2865873090361471	0.2903286818982978	LRRC53	0.0	0.0	0.0
A6NM76	0.7429465	A6NM76	0.7398982202072729	0.0261800296610233	OR6C76	0.0	0.0	0.0	0.0
A6NMB9	0.3784677	A6NMB9	0.4339818916447148	0.2206404632278949	FIGNL2	0.2151915080790939	0.0	0.0
A6NMD2	0.23836847	A6NMD2	0.140148752011551	0.545582574752067	GOLGA8J	0.0
A6NMK7	0.8977026	A6NMK7	0.6219553740344057	0.0636305560202515	CPSF4L	0.1969895338659596	0.0	0.0	0.0
A6NMK8	0.3609352	A6NMK8	0.3794102286953128	0.2580475412392487	INSYN2B	0.0	0.0	0.0
A6NMS7	0.7339347	A6NMS7	0.7018494519882594	0.6972844402502079	LRRC37A	0.2189610946365195	1.0
A6NMT0	0.11155186	A6NMT0	0.1396962876477915	0.198829259381776	DBX1	0.0	0.0	0.0	0.0
A6NMU1	0.16072974	A6NMU1	0.1401003351090559	0.0209612904413657	OR52A4P	0.0	0.0	0.0	0.0
A6NMX2	0.97533005	A6NMX2	0.997602680807534	0.99569861379194	EIF4E1B	0.0	1.0	1.0	1.0
A6NMY6	0.97634596	A6NMY6	0.9999999999999802	0.9999999999993864	ANXA2P2	3.811761811422542	1.0	1.0	1.0
A6NMZ7	0.36064625	A6NMZ7	0.2452135286902683	0.528806553949515	COL6A6	0.0
A6NN06	0.3864296	A6NN06	0.4440987620825526	0.0	0	0.0	0.0	0.0	0.0
A6NN14	0.3518359	A6NN14	0.3957426330562931	0.2953971454273724	ZNF729	0.0	0.0	0.0
A6NN73	0.22272667	A6NN73	0.2395433646432945	0.3517661919989973	GOLGA8CP	0.0	0.0
A6NN90	0.207922	A6NN90	0.2182191246609302	0.3631626050797196	C2orf81	1.1815682388302242	0.0
A6NNH2	0.2449037	A6NNH2	0.2696660036951411	0.2405159083582207	FAM90A27P	1.4951660790910828	0.0	0.0
A6NNJ1	0.21630968	A6NNJ1	0.2304380576111153	0.2517795020682266	FAM90A9	0.0	0.0	0.0
A6NNL0	0.25117868	A6NNL0	0.1410642334824977	0.2965697081682867	NUTM2B	0.0844284023354023	0.0	0.0
A6NNM3	0.15343049	A6NNM3	0.1938921585076621	0.4043659403913468	RIMBP3B	0.0
A6NNM8	0.39479324	A6NNM8	0.4549193409947965	0.6326337685758435	TTLL13	0.5766929286194342	1.0
A6NNS2	0.26863134	A6NNS2	0.1388112912475166	0.2961814181267687	DHRS7C	0.0	0.0	0.0
A6NNV3	0.17139794	A6NNV3	0.1595111152776733	0.3864327072531946	SPDYE16	0.0	0.0
A6NNW6	0.5530819	A6NNW6	0.2398364749446752	0.5482578169667095	ENO4	0.0
A6NNY8	0.5316446	A6NNY8	0.2822089401659627	0.2799958587129754	USP27X	3.344772941359092	0.0	0.0
A6NNZ2	0.97634596	A6NNZ2	0.9999999999958132	0.9999997335103544	TUBB8B	0.0126962398383561	1.0	1.0	1.0
A6PVC2	0.19257364	A6PVC2	0.2171702162730831	0.2348474496368957	TTLL8	0.0	0.0	0.0
A6PVI3	0.25380462	A6PVI3	0.281273997371437	0.1329629341416892	NCBP2L	0.0	0.0	0.0	0.0
A6PVS8	0.8475031	A6PVS8	0.7989346893310445	0.2948085601869294	LRRIQ3	0.0174291682615846	0.0	0.0
A6QL63	0.23159371	A6QL63	0.215778032285173	0.6535765659201426	ABTB3	0.0593195779724452	1.0
A6QL64	0.25941032	A6QL64	0.288469437210679	0.7305313926971447	ANKRD36	1.2539749234783726	1.0	1.0
A7E2F4	0.31164956	A7E2F4	0.201741264412282	0.2789242103938582	GOLGA8A	2.234424494199762	0.0	0.0
A7E2V4	0.5377954	A7E2V4	0.2106098533967434	0.5081202438011511	ZSWIM8	3.9846248936772106
A7E2Y1	0.35886183	A7E2Y1	0.409656254833262	0.5379885211361682	MYH7B	0.2646457708933843
A7KAX9	0.9680874	A7KAX9	0.9256047447778328	0.7226161267101953	ARHGAP32	1.9348288292135651	1.0	1.0
A7MBM2	0.16889377	A7MBM2	0.2168443528115402	0.329249343103966	DISP2	1.6928083820499775	0.0
A7MCY6	0.3540353	A7MCY6	0.2489130000358689	0.4731967448734698	TBKBP1	2.762096932805913
A7MD48	0.29687703	A7MD48	0.1889036532377899	0.1305721411171107	SRRM4	0.0	0.0	0.0	0.0
A8CG34	0.53672755	A8CG34	0.1422037874834413	0.646035926783073	POM121C	3.2948612651836915	1.0
A8K0R7	0.16330303	A8K0R7	0.1449006085832672	0.5694917332927648	ZNF839	2.3547888325266615
A8K0Z3	0.9767071	A8K0Z3	0.9246629837198574	0.768254373985174	WASHC1	1.5374825036985371	1.0	1.0
A8K4G0	0.6730076	A8K4G0	0.5722093765363521	0.2540375023181259	CD300LB	2.558615243534548	0.0	0.0
A8K5M9	0.29430252	A8K5M9	0.2196791489411361	0.211900191699207	C15orf62	3.6318198073599337	0.0	0.0
A8K7I4	0.20458587	A8K7I4	0.1353159272265413	0.3553882086400737	CLCA1	0.1738201348007575	0.0
A8K855	0.41417783	A8K855	0.2702057566932444	0.2869703070279564	EFCAB7	1.0075864509838637	0.0	0.0
A8K8P3	0.2658702	A8K8P3	0.1442114820181716	0.3297430866960179	SFI1	2.2237208325279263	0.0
A8MPX8	0.38910732	A8MPX8	0.1496773709941162	0.2983351853404853	PP2D1	0.0	0.0	0.0
A8MQ14	0.17768064	A8MQ14	0.1334387237178284	0.3940889605604915	ZNF850	1.0342137614221545	0.0
A8MQB3	0.18128593	A8MQB3	0.1764588902015259	0.2774210613388079	LINC02693	0.1272357978713753	0.0	0.0
A8MQT2	0.30781436	A8MQT2	0.201741264412282	0.2848858688073848	GOLGA8B	2.532925784675211	0.0	0.0
A8MT19	0.16685237	A8MT19	0.15139499851531	0.6807837019896743	RHPN2P1	0.0	1.0
A8MT66	0.1788831	A8MT66	0.1724238001784042	0.0620891586244774	0	0.0	0.0	0.0	0.0
A8MTI9	0.24048871	A8MTI9	0.2638157190584683	0.2969932049586186	PRSS47P	0.0	0.0	0.0
A8MTJ3	0.95271045	A8MTJ3	0.9999994627314508	0.9999933478937344	GNAT3	0.0	1.0	1.0	1.0
A8MTL9	0.53394395	A8MTL9	0.4723880934320262	0.2909961380704005	HMSD	0.0602917303457951	0.0	0.0
A8MUP6	0.19417633	A8MUP6	0.197295632021987	0.0552405015655747	GSG1L2	0.0	0.0	0.0	0.0
A8MUU1	0.97634083	A8MUU1	0.9999868077094864	0.8566914747430738	FABP5P3	0.4602570533102331	1.0	1.0	1.0
A8MV23	0.29958802	A8MV23	0.1808089636940913	0.4283194608318917	SERPINE3	0.0
A8MV24	0.110095374	A8MV24	0.1692828754456729	0.0248266869963248	SPMAP1	0.0	0.0	0.0	0.0
A8MV81	0.80184317	A8MV81	0.663872209135463	0.6132454280350713	HIGD1C	0.0	1.0
A8MVJ9	0.16578127	A8MVJ9	0.14945015785268	0.3646147744576426	0	0.0	0.0
A8MVM7	0.19701988	A8MVM7	0.2017249268386545	0.5880466287262953	0	0.0
A8MVU1	0.9761921	A8MVU1	0.9996088091708524	0.7107896858987873	NCF1C	2.3151499216294673	1.0	1.0
A8MVW0	0.23778099	A8MVW0	0.2522052094418673	0.4871703430433562	FAM171A2	0.1467697355445687
A8MVX0	0.39274266	A8MVX0	0.337198593333638	0.4080613065907451	ARHGEF33	0.0078297579947385
A8MW92	0.89108896	A8MW92	0.8342065446904855	0.4366536135269682	PHF20L1	2.4562205018513015
A8MW95	0.1615347	A8MW95	0.1416105840637273	0.3170777409141108	BECN2	0.2308950321234072	0.0
A8MW99	0.2422544	A8MW99	0.139190811618641	0.3679112562955494	MEI4	0.0	0.0
A8MWA6	0.21630968	A8MWA6	0.2304380576111153	0.2278331033315354	FAM90A22	0.0	0.0	0.0
A8MWE9	0.46085358	A8MWE9	0.4303309782810143	0.4002875286514408	EFCAB8	0.0289875421310752
A8MWX3	0.71262825	A8MWX3	0.9246629837198574	0.7490322187098615	WASH4P	1.839127718672598	1.0	1.0
A8MWY0	0.20821324	A8MWY0	0.1559159478335291	0.3565644229640752	ELAPOR2	0.0325919443663228	0.0
A8MX19	0.59051555	A8MX19	0.7891267309857201	0.2402309552467224	FAM90A12P	0.0	0.0	0.0
A8MX76	0.9604619	A8MX76	0.9551276688512902	0.4849704195401471	CAPN14	0.0
A8MXE2	0.25929207	A8MXE2	0.2883185297585819	0.4466737280563942	B3GALT9	1.530415768162168
A8MXJ8	0.21630968	A8MXJ8	0.2304380576111153	0.3214253669244544	FAM90A5P	0.0	0.0
A8MXV4	0.6450241	A8MXV4	0.3794592273934503	0.5921716212263716	NUDT19	3.121353664582654
A8MXZ1	0.21630968	A8MXZ1	0.2304380576111153	0.3258269217273652	FAM90A23	0.0	0.0
A8MYA2	0.29800013	A8MYA2	0.1361552456911898	0.2952930543317211	CXorf49; CXorf49B	0.0	0.0	0.0
A8MYB1	0.4781305	A8MYB1	0.5849108406062719	0.132297300769847	TMCO5B	0.054239343059085	0.0	0.0	0.0
A8MYJ7	0.3160515	A8MYJ7	0.3580183069243081	0.7012311427897966	TTC34	0.0	1.0	1.0
A8MYP8	0.669128	A8MYP8	0.6932961367649791	0.1390042305864778	CIMAP1B	0.0	0.0	0.0	0.0
A8MYU2	0.64071906	A8MYU2	0.6873898188719589	0.3493690002944861	KCNU1	0.0	0.0
A8MYV0	0.30713597	A8MYV0	0.2195267324780331	0.414518640847086	DCDC2C	0.0
A8MZG2	0.3019445	A8MZG2	0.3611544473305461	0.1676126741218942	C16orf90	0.0	0.0	0.0	0.0
A8TX70	0.34533572	A8TX70	0.2526240360071511	0.6307236426430574	COL6A5	0.0	1.0
A9QM74	0.44125256	A9QM74	0.1304498515981942	0.3882400198665651	KPNA7	0.4033335164596927	0.0
A9YTQ3	0.6004989	A9YTQ3	0.6104884379227942	0.576845344200471	AHRR	0.6079728162953505
A9Z1Z3	0.16787422	A9Z1Z3	0.1532387278271914	0.4863327930088651	FER1L4	4.304354986698
B0FP48	0.4566372	B0FP48	0.5455375534081025	0.0823315625086342	UPK3BL1	0.1612665832335301	0.0	0.0	0.0
B0I1T2	0.9862068	B0I1T2	0.997965329355422	0.7328094616664572	MYO1G	3.729200269479808	1.0	1.0
B1AH88	0.626783	B1AH88	0.8217246482065885	0.394686417397647	TSPO	5.2053496651961115	0.0
B1AJZ9	0.58768624	B1AJZ9	0.6633142697254697	0.6531206494350928	FHAD1	0.7345027867176861	1.0
B1AK53	0.18964611	B1AK53	0.1901196748320166	0.6620218590686865	ESPN	2.130370845030189	1.0
B1AKI9	0.38293868	B1AKI9	0.1909862189661779	0.3283162259258069	ISM1	0.0374267601260892	0.0
B1AL46	0.3155409	B1AL46	0.1410642334824977	0.3137393887766296	NUTM2E	0.0409511475085593	0.0
B1ANS9	0.63697356	B1ANS9	0.3787186344629412	0.5342385230880885	WDR64	0.0044597905264119
B2RC85	0.30524454	B2RC85	0.3855011885460296	0.5060258464446471	RSPH10B2	0.0577487760342784
B2RD01	0.30845863	B2RD01	0.3389981097637151	0.0899334754558127	CENPBD1P	3.3909134678973194	0.0	0.0	0.0
B2RN74	0.6611591	B2RN74	0.6426601985564968	0.0	OR11H12	0.0	0.0	0.0	0.0
B2RPK0	0.697069	B2RPK0	0.901975354056202	0.7288352293955634	HMGB1P1	0.3426555342494187	1.0	1.0
B2RTY4	0.61391807	B2RTY4	0.4049348014929418	0.7872641055066688	MYO9A	0.7217417211315301	1.0	1.0
B2RU33	0.5617864	B2RU33	0.2847680682311209	0.4154631318129537	POTEC	0.0
B2RXF0	0.23155142	B2RXF0	0.3668092855988518	0.0594746494800238	TMEM229A	1.8451235357719609	0.0	0.0	0.0
B2RXH2	0.33666342	B2RXH2	0.2095102720363494	0.2237238849003393	KDM4E	0.0	0.0	0.0
B2RXH8	0.9871867	B2RXH8	0.9999998082695272	0.9999999592987642	HNRNPCL2	0.0	1.0	1.0	1.0
B3KS81	0.4787487	B3KS81	0.1300239576614406	0.0991759577704873	SRRM5	1.4026779827911018	0.0	0.0	0.0
B4DH59	0.20580505	B4DH59	0.215073286125025	0.4597328499032503	NBPF26	0.3946782711933184
B4DZS4	0.5086052	B4DZS4	0.6556194332850089	0.4503938524614989	TCP11X1	0.0
B4E2M5	0.25758186	B4E2M5	0.1613699798162446	0.304917013751506	ANKRD66	0.0	0.0
B5MCN3	0.18661365	B5MCN3	0.17045522037473	0.2178569695218933	SEC14L6	0.0412812418743097	0.0	0.0
B5MCY1	0.21828125	B5MCY1	0.1520145508445154	0.2499304499879461	TDRD15	0.0324431277335177	0.0	0.0
B5MD39	0.7672593	B5MD39	0.6132891800976936	0.4129351696917694	GGTLC3	0.0
B5ME19	0.9863121	B5ME19	0.985161576382033	0.9988988018294532	EIF3CL	0.4231725342092984	1.0	1.0	1.0
B6SEH8	0.175507	B6SEH8	0.2075949129790558	0.0772868031889605	ERVV-1	0.0	0.0	0.0	0.0
B6SEH9	0.16902049	B6SEH9	0.2075949129790558	0.2162679326055403	ERVV-2	0.0	0.0	0.0
B7Z368	0.33914834	B7Z368	0.3857492139747221	0.0546579591740209	LINC02881	0.0	0.0	0.0	0.0
B7Z6K7	0.9076367	B7Z6K7	0.9455307281278468	0.3252057918472725	ZNF814	1.0417517706222368	0.0
B7ZW38	0.9870502	B7ZW38	0.9999998082695272	0.9999999592987642	HNRNPCL3	0.3909905058049376	1.0	1.0	1.0
B9A064	0.9742181	B9A064	0.9999999441159976	0.999253089561333	IGLL5	0.3674874570191462	1.0	1.0	1.0
C0HLS1	0.18981364	C0HLS1	0.190387703229564	0.0927162778051924	SCRIB	0.0654760594070618	0.0	0.0	0.0
C0HLV8	0.729584	C0HLV8	0.9525735015463064	0.2751937218217883	0	0.0	0.0	0.0
C4AMC7	0.71262825	C4AMC7	0.9246629837198574	0.833800848163006	WASH3P	2.696570368461253	1.0	1.0	1.0
C9J1S8	0.3585249	C9J1S8	0.4092437244141861	0.3289988165042358	TRIM49D1; TRIM49D2	0.0	0.0
C9J3V5	0.1321022	C9J3V5	0.1549208030183145	0.1186191755326036	TEX22	0.1841482254197832	0.0	0.0	0.0
C9JE40	0.7465167	C9JE40	0.5972465697437921	0.2596955661508967	PATL2	0.6301645345451947	0.0	0.0
C9JH25	0.48327053	C9JH25	0.6213373117178849	0.4265501854623466	PRRT4	0.08509811458865
C9JLR9	0.28264448	C9JLR9	0.1305348332923125	0.2858914820209691	ZFTA	3.183660673549898	0.0	0.0
C9JN71	0.16702928	C9JN71	0.1634411351106725	0.5416813395259888	ZNF878	0.0
C9JPN9	0.10715006	C9JPN9	0.1589273075297233	0.4403117535496487	USP17L12	0.0
C9JRZ8	0.8469271	C9JRZ8	0.71438248928227	0.7194447724106404	AKR1B15	0.0532220594472329	1.0	1.0
C9JTQ0	0.33665317	C9JTQ0	0.1702848544294869	0.119583431087682	ANKRD63	0.1339802086579226	0.0	0.0	0.0
D6RA61	0.46674612	D6RA61	0.1589273075297233	0.2308394949248532	USP17L22	0.0	0.0	0.0
D6RCP7	0.14722723	D6RCP7	0.1589273075297233	0.2308394949248532	USP17L19	0.0	0.0	0.0
D6RIA3	0.5607997	D6RIA3	0.2213881553887215	0.2924339676306256	C4orf54	0.440000462708407	0.0	0.0
E2RYF6	0.1911124	E2RYF6	0.1308608788488367	0.1115059091010121	MUC22	0.0	0.0	0.0	0.0
E2RYF7	0.26637286	E2RYF7	0.297297838020097	0.0730371123462513	HCG22	0.0	0.0	0.0	0.0
E5RIL1	0.43270692	E5RIL1	0.5075654582709618	0.0823315625086342	UPK3BL2	0.0	0.0	0.0	0.0
E5RJM6	0.7048075	E5RJM6	0.7727264835593394	0.3768587827543186	ANKRD65	1.338178509223893	0.0
E7EW31	0.22409932	E7EW31	0.2773357191084484	0.328993303653125	PROB1	1.80320231052495	0.0
E9PAV3	0.97634596	E9PAV3	0.9999999884770536	0.9999906977797292	NACA	6.258091388082388	1.0	1.0	1.0
F2Z3M2	0.4121408	F2Z3M2	0.4781546644265555	0.0874277112636678	LINC02876	0.0	0.0	0.0	0.0
F5H284	0.98699653	F5H284	0.9977238393356704	0.8570985988354679	PPIAL4D	0.0	1.0	1.0	1.0
F5H4B4	0.20467955	F5H4B4	0.1772698665593297	0.2146307329516296	FAM227A	0.8302048404548097	0.0	0.0
F8W1W9	0.45793235	F8W1W9	0.1333000008251829	0.1154384661046044	NPIPB9	0.0	0.0	0.0	0.0
F8WCM5	0.34429416	F8WCM5	0.4195816540391574	0.2067274829008051	INS-IGF2	0.0345885868856848	0.0	0.0
G2XKQ0	0.7997085	G2XKQ0	0.966143996095457	0.4178167138782632	SUMO1P1	5.121097199167367
G9CGD6	0.61683434	G9CGD6	0.8123502272755564	0.4048172571374565	CNK3/IPCEF1	0.0
H0UI37	0.60388744	H0UI37	0.8006621715287597	0.0293453362686222	TSTD3	0.0193320550776792	0.0	0.0	0.0
H3BPF8	0.3919445	H3BPF8	0.2395433646432945	0.2929972777693739	GOLGA8S	0.0	0.0	0.0
H3BPM6	0.31001347	H3BPM6	0.1876707069842804	0.3317188454507308	MKRN2OS	0.1361391152966078	0.0
H3BQB6	0.8854842	H3BQB6	0.9709902129418928	0.0598856032214656	STMND1	0.0	0.0	0.0	0.0
H3BQW9	0.69086283	H3BQW9	0.8935682561996716	0.3314168787258006	FAM229A	4.3281745442071715	0.0
H3BUK9	0.4741684	H3BUK9	0.3417966118736307	0.3692130889672772	POTEB2	0.0	0.0
H7BZ55	0.35975325	H7BZ55	0.386512056251269	0.3188157176244663	CROCC2	0.0527219880006333	0.0
H7C350	0.58763117	H7C350	0.6592260409932733	0.1834615386188908	CCDC188	1.336039823894036	0.0	0.0	0.0
I0J062	0.5598429	I0J062	0.7080191512300255	0.090543574667886	PANO1	0.0	0.0	0.0	0.0
I6L899	0.15536448	I6L899	0.1298273773962971	0.2951833705906383	GOLGA8R	0.0479410830467851	0.0	0.0
M0QZC1	0.14055239	M0QZC1	0.1597887272073627	0.0918537847789424	RNF225	0.535962846087627	0.0	0.0	0.0
M0R2J8	0.20022312	M0R2J8	0.1669243620942446	0.6325389090717775	DCDC1	0.0031126969065108	1.0
O00110	0.56019026	O00110	0.7626294441448355	0.2102077100882788	OVOL3	0.8371437901486456	0.0	0.0
O00116	0.9851996	O00116	0.9932006301820436	0.9840338032019248	AGPS	1.1964075217731058	1.0	1.0	1.0
O00139	0.8803985	O00139	0.790618995988585	0.6891994644705793	KIF2A	1.5214708103955592	1.0
O00142	0.98267466	O00142	0.9942206181068314	0.55783447929526	TK2	1.6144037485239149
O00148	0.986121	O00148	0.9999995852625916	0.9999999936463844	DDX39A	5.251874104115493	1.0	1.0	1.0
O00151	0.98677003	O00151	0.9999933488490644	0.9997148767841624	PDLIM1	3.973616587894343	1.0	1.0	1.0
O00154	0.4997592	O00154	0.1401729869149655	0.7561049849563056	ACOT7	1.7397530634054212	1.0	1.0
O00155	0.173052	O00155	0.1358071028535643	0.0747294100235912	GPR25	0.6113803550993727	0.0	0.0	0.0
O00159	0.62393	O00159	0.8189987991763583	0.8750015906274847	MYO1C	3.8619380760058446	1.0	1.0	1.0
O00160	0.9763457	O00160	0.9999994774729872	0.9493053465457668	MYO1F	2.9467211476292667	1.0	1.0	1.0
O00161	0.98714197	O00161	0.9999999264293028	0.9999999998454928	SNAP23	2.5923105880009003	1.0	1.0	1.0
O00165	0.8982544	O00165	0.7344868701868044	0.8918354849629774	HAX1	5.2054561358297535	1.0	1.0	1.0
O00170	0.9831103	O00170	0.9999989045488896	0.8892124136748091	AIP	2.637811111220082	1.0	1.0	1.0
O00178	0.85135037	O00178	0.7461394082185159	0.6703995582736333	GTPBP1	4.217936543797604	1.0
O00182	0.9464259	O00182	0.8098832219196289	0.8190365359304391	LGALS9	4.573223788177018	1.0	1.0	1.0
O00186	0.8376233	O00186	0.6088604924206834	0.7562316632303743	STXBP3	2.0673235582600715	1.0	1.0
O00187	0.25356048	O00187	0.1712134284145049	0.3189124394758716	MASP2	0.3552931281405075	0.0
O00192	0.40066102	O00192	0.3270142698788105	0.4539499333808193	ARVCF	1.9478343456239473
O00203	0.9848887	O00203	0.9948520897190704	0.999796456451007	AP3B1	1.123589108998796	1.0	1.0	1.0
O00206	0.34787628	O00206	0.1519129253771159	0.4198633530059892	TLR4	1.6804411444836256
O00212	0.8819317	O00212	0.7314528770292489	0.2609925528598894	RHOD	2.510219133530798	0.0	0.0
O00213	0.83655256	O00213	0.7008728633193275	0.4108675367182987	APBB1	0.5818346273537423
O00214	0.6395674	O00214	0.8343400866809919	0.5347219172843957	LGALS8	3.324594221269649
O00217	0.89003354	O00217	0.7858495229091645	0.9939176901351962	NDUFS8	4.580318356855055	1.0	1.0	1.0
O00219	0.34919524	O00219	0.1669731029502577	0.1782518614427931	HAS3	4.632382337350156	0.0	0.0	0.0
O00220	0.316114	O00220	0.1304672084908809	0.2241962962396883	TNFRSF10A	2.5773970882702684	0.0	0.0
O00221	0.79739463	O00221	0.6019321309871725	0.462407114644333	NFKBIE	4.191007640780642
O00222	0.43706557	O00222	0.5141340117979831	0.3564641810228119	GRM8	0.0	0.0
O00231	0.98681855	O00231	0.999994489350143	0.9999999426288624	PSMD11	4.038751335096184	1.0	1.0	1.0
O00232	0.98688763	O00232	0.9998153195642124	0.9999569274840988	PSMD12	3.9295705497052937	1.0	1.0	1.0
O00233	0.9873076	O00233	0.9999998627714428	0.8897201260774519	PSMD9	2.483099224422617	1.0	1.0	1.0
O00257	0.6527986	O00257	0.4607417921766824	0.1423094564862041	CBX4	5.41562024732888	0.0	0.0	0.0
O00258	0.72325975	O00258	0.9417197865986644	0.166027914442141	GET1	0.8848716534286358	0.0	0.0	0.0
O00264	0.9870855	O00264	0.9999999947189896	0.9999999780625212	PGRMC1	5.267158326699765	1.0	1.0	1.0
O00267	0.9873532	O00267	0.9998221406279426	0.9221886112074552	SUPT5H	4.787842587108885	1.0	1.0	1.0
O00268	0.5472597	O00268	0.1849554636908668	0.75588773144517	TAF4	0.970651482710664	1.0	1.0
O00273	0.9817269	O00273	0.99996926523916	0.9507158292488508	DFFA	3.985744128993681	1.0	1.0	1.0
O00291	0.7834948	O00291	0.4160363956694935	0.65874027647262	HIP1	0.6654014065996707	1.0
O00292	0.13614248	O00292	0.1599535150352071	0.1320526936637788	LEFTY2	0.0679313614330852	0.0	0.0	0.0
O00294	0.572814	O00294	0.5964394079666095	0.3035956641951193	TULP1	0.0	0.0
O00295	0.25201535	O00295	0.3044088781446789	0.4966609074114787	TULP2	0.1075278745516277
O00299	0.9866078	O00299	0.9999999973869572	0.9999995475678536	CLIC1	0.0	1.0	1.0	1.0
O00303	0.98693687	O00303	0.999534597037956	0.9999884748540532	EIF3F	3.915169912383059	1.0	1.0	1.0
O00308	0.71616906	O00308	0.3404613644975694	0.4763925525012992	WWP2	2.255811167337972
O00311	0.41427204	O00311	0.2089030274848786	0.450385263220343	CDC7	2.358218143898605
O00327	0.25184995	O00327	0.129859417757174	0.5279848843454827	BMAL1	0.0
O00329	0.6372629	O00329	0.3777008158953514	0.5153462201247357	PIK3CD	1.0963311052888731
O00330	0.822576	O00330	0.5303610642034972	0.8774406219646683	PDHX	1.264910877203212	1.0	1.0	1.0
O00338	0.40761715	O00338	0.4360567153188531	0.2848352322410035	SULT1C2	2.334776223106563	0.0	0.0
O00339	0.6409267	O00339	0.6509287877368203	0.4045542534563454	MATN2	0.1451982342267767
O00370	0.20671636	O00370	0.2164306864879625	0.2760542408335976	0	0.0	0.0	0.0
O00391	0.97860694	O00391	0.9516495047276584	0.8448329325572349	QSOX1	4.25936675886464	1.0	1.0	1.0
O00400	0.18450005	O00400	0.1817782296140828	0.9993123655731948	SLC33A1	2.2857664099330264	1.0	1.0	1.0
O00401	0.7514559	O00401	0.3873607077012819	0.4417846611075605	WASL	2.5353745043183893
O00408	0.47792083	O00408	0.5215865178614845	0.6759513922138078	PDE2A	0.260230040667246	1.0
O00409	0.18919942	O00409	0.1462912356148233	0.3378586835861323	FOXN3	0.7058086298127386	0.0
O00410	0.98699063	O00410	0.9999995160764764	0.9999999867119768	IPO5	3.1227134447797953	1.0	1.0	1.0
O00411	0.49242452	O00411	0.289761485440785	0.5496284631774129	POLRMT	4.455231946926928
O00421	0.2608397	O00421	0.1536729694754652	0.2484300995713161	CCRL2	2.8285176889927404	0.0	0.0
O00429	0.98724115	O00429	0.9999992776401369	0.9999667135304302	DNM1L	3.0083773149876616	1.0	1.0	1.0
O00442	0.98507565	O00442	0.9928427688907232	0.9835486725954724	RTCA	3.0439748205192836	1.0	1.0	1.0
O00443	0.62868464	O00443	0.3255662309172539	0.5597542666593619	PIK3C2A	1.9772830249025997
O00444	0.37542504	O00444	0.1594616075111054	0.5366698619526861	PLK4	2.97767432060894
O00451	0.19011332	O00451	0.2261986992299337	0.2586423645166937	GFRA2	0.0352245139964246	0.0	0.0
O00459	0.76941115	O00459	0.5553562340804324	0.5107922699647742	PIK3R2	1.2902258116367973
O00461	0.4292602	O00461	0.1500664553958149	0.8095185872528091	GOLIM4	3.217077039567984	1.0	1.0	1.0
O00463	0.67220366	O00463	0.6939849405774955	0.38661881536949	TRAF5	2.15251036818807	0.0
O00468	0.6656147	O00468	0.5107577382401971	0.3112468920800532	AGRN	5.331568564519916	0.0
O00469	0.9807026	O00469	0.9999913046281572	0.738579694345549	PLOD2	1.6887552967897197	1.0	1.0
O00471	0.71564925	O00471	0.3647523393083793	0.4751169571325421	EXOC5	1.5533874820611562
O00472	0.56989884	O00472	0.4512749196935751	0.598450917692916	ELL2	2.687165033022026
O00478	0.68589264	O00478	0.4709893648883968	0.6184352735845848	BTN3A3	2.4777505863688853	1.0
O00481	0.49489173	O00481	0.2461597313597708	0.5912065166389043	BTN3A1	3.0317374860080726
O00483	0.9870989	O00483	0.9999433848210172	0.9986184031232426	NDUFA4	4.783827583474221	1.0	1.0	1.0
O00487	0.98709273	O00487	0.9999988809911402	0.9999999795348424	PSMD14	1.9731670447509329	1.0	1.0	1.0
O00488	0.7705576	O00488	0.6987197239173483	0.3435755016639383	ZNF593	6.059049158236277	0.0
O00499	0.98733133	O00499	0.999652701714108	0.8290642854196049	BIN1	2.723941981404807	1.0	1.0	1.0
O00501	0.69058645	O00501	0.7352557660165333	0.1387409891162834	CLDN5	0.0	0.0	0.0	0.0
O00505	0.98499113	O00505	0.9607780544583704	0.9999728813116424	KPNA3	2.029092371367294	1.0	1.0	1.0
O00506	0.9835401	O00506	0.9999788446860796	0.9764383163410169	STK25	4.0062710568983215	1.0	1.0	1.0
O00507	0.49958774	O00507	0.6321983779223708	0.7134761658870142	USP9Y	0.0041542048123438	1.0	1.0
O00512	0.4429527	O00512	0.2426569286085984	0.5416467653930906	BCL9	2.122626778886842
O00515	0.35056147	O00515	0.1829563940866549	0.6633075001342803	LAD1	5.775025137749082	1.0
O00533	0.40094176	O00533	0.4292616033298462	0.5304376034296968	CHL1	0.0047337600535193
O00534	0.8039338	O00534	0.7424806093551227	0.8901675245082902	VWA5A	2.4315500343177683	1.0	1.0	1.0
O00548	0.21779127	O00548	0.1688067978715066	0.4586277387453519	DLL1	0.0
O00555	0.20082133	O00555	0.2075611747965887	0.4762245925022484	CACNA1A	0.0394243452370556
O00560	0.85963094	O00560	0.9691494733271634	0.996332129758497	SDCBP	4.246883401815689	1.0	1.0	1.0
O00562	0.473913	O00562	0.3355201359711877	0.7273442785784413	PITPNM1	3.948174441123638	1.0	1.0
O00566	0.9838585	O00566	0.9909368531183914	0.878306617707061	MPHOSPH10	4.060752574974329	1.0	1.0	1.0
O00567	0.98732996	O00567	0.9999881964524956	0.9998074824779244	NOP56	6.763739801812701	1.0	1.0	1.0
O00571	0.9763446	O00571	0.999996464767924	0.9999996899126364	DDX3X	5.2571977491761865	1.0	1.0	1.0
O00602	0.4802352	O00602	0.2540833682669209	0.8098987079424085	FCN1	4.4013167107873326	1.0	1.0	1.0
O00628	0.9059415	O00628	0.905589491979938	0.1099257111964739	PEX7	0.7156158353145389	0.0	0.0	0.0
O00629	0.9865866	O00629	0.9852622645659144	0.995030536511744	KPNA4	3.0285267981299433	1.0	1.0	1.0
O00635	0.47117758	O00635	0.2383901857491914	0.2334290619243105	TRIM38	3.164140657800473	0.0	0.0
O00716	0.32835454	O00716	0.1301485801895674	0.2244536236667486	E2F3	1.381603855471206	0.0	0.0
O00750	0.58365935	O00750	0.3152428816702967	0.5168389294087107	PIK3C2B	3.0522977857252873
O00754	0.98720646	O00754	0.9998492818106568	0.9999348914740888	MAN2B1	3.6120970238659273	1.0	1.0	1.0
O00755	0.44294587	O00755	0.4566029308567766	0.1764527742217519	WNT7A	0.0052569720860757	0.0	0.0	0.0
O00757	0.9819796	O00757	0.9564915304938244	0.9134417937118744	FBP2	0.0827156154447503	1.0	1.0	1.0
O00762	0.94349444	O00762	0.8964206781697829	0.5484889018365822	UBE2C	6.082387451619972
O00763	0.67999715	O00763	0.4708978696743366	0.7598380288833954	ACACB	0.8376290600148392	1.0	1.0
O00764	0.9868912	O00764	0.9999999941665786	0.9999837003281232	PDXK	3.874366289131187	1.0	1.0	1.0
O00767	0.47942194	O00767	0.3023221018711897	0.558585724875414	SCD	4.790127243154092
O14490	0.24936803	O14490	0.2098450279287734	0.340887380229154	DLGAP1	0.0090749658194113	0.0
O14492	0.27157393	O14492	0.155323677585171	0.3655064827803477	SH2B2	1.283285564494958	0.0
O14497	0.814914	O14497	0.6315831094545598	0.9972965608872632	ARID1A	3.201747543597922	1.0	1.0	1.0
O14503	0.22503823	O14503	0.1392126862046873	0.2390797067306142	BHLHE40	7.72650061047482	0.0	0.0
O14511	0.24147949	O14511	0.1298283858595877	0.3846951891904539	NRG2	0.0017100496870703	0.0
O14513	0.20806754	O14513	0.145724490226061	0.5924233048538513	NCKAP5	0.031386110661933
O14514	0.50307035	O14514	0.1886301448529062	0.3621929688407122	ADGRB1	0.1347762311522998	0.0
O14522	0.32509273	O14522	0.3010402788689769	0.4868228197529881	PTPRT	0.0003010118414932
O14525	0.22170252	O14525	0.180716416554305	0.4053158011656949	ASTN1	0.0054511242010413
O14526	0.64638996	O14526	0.3219933676779952	0.5880695319328929	FCHO1	2.3341364205725927
O14529	0.28302863	O14529	0.3210906683629096	0.3435139137043451	CUX2	0.0231184333358549	0.0
O14530	0.84070706	O14530	0.5029321592130812	0.5574617147640878	TXNDC9	2.600159052886798
O14559	0.71241915	O14559	0.9243412039416636	0.6930535630781952	ARHGAP33	2.5358668879109665	1.0
O14562	0.5211622	O14562	0.142353753073441	0.536893746117264	UBFD1	4.003647803768477
O14578	0.9223366	O14578	0.7095236984259168	0.6602788303181084	CIT	1.6806803835788229	1.0
O14579	0.9762502	O14579	0.9997551454809754	0.9999997395521066	COPE	4.546190051894903	1.0	1.0	1.0
O14594	0.1862106	O14594	0.1403331945392744	0.3437980773114586	NCAN	0.0083165681338935	0.0
O14607	0.32654864	O14607	0.3706116568881285	0.6338381088918142	UTY	0.00272972830719	1.0
O14617	0.96029764	O14617	0.9828348234029224	0.9990553474356512	AP3D1	4.158283568472799	1.0	1.0	1.0
O14618	0.9856634	O14618	0.99836283011623	0.9975212502943036	CCS	2.7826948305882255	1.0	1.0	1.0
O14628	0.3775799	O14628	0.3453840340058255	0.7614056963942565	ZNF195	2.9352881157403576	1.0	1.0
O14639	0.86512345	O14639	0.7675298484792735	0.5859268955599691	ABLIM1	1.8984938831699665
O14640	0.18769811	O14640	0.1869866823995919	0.4915679757379427	DVL1	4.966244700216514
O14646	0.4499289	O14646	0.1719638938465176	0.4880262577768736	CHD1	2.887916382817829
O14647	0.9540923	O14647	0.8972412550996203	0.7121069304805941	CHD2	3.0615055679572234	1.0	1.0
O14653	0.5223036	O14653	0.6970667185599019	0.9999999986146964	GOSR2	2.2360088875615944	1.0	1.0	1.0
O14654	0.57695496	O14654	0.3774182568972278	0.3762885890828601	IRS4	0.0	0.0
O14656	0.91842264	O14656	0.872352048281838	0.89858958383125	TOR1A	3.651365589176958	1.0	1.0	1.0
O14657	0.76182365	O14657	0.5112407392155688	0.5855072838938924	TOR1B	3.7948522005645
O14672	0.40592143	O14672	0.1853755188286864	0.8993944058077662	ADAM10	2.2558414097628923	1.0	1.0	1.0
O14682	0.18339863	O14682	0.1799652338954303	0.4779893424458682	ENC1	5.371203212148085
O14683	0.9618102	O14683	0.989729588709693	0.9999999461606376	TP53I11	3.068710222060713	1.0	1.0	1.0
O14686	0.96884155	O14686	0.9447078729558668	0.944688429128114	KMT2D	4.768502953570367	1.0	1.0	1.0
O14709	0.15547079	O14709	0.1300345791601488	0.2309434196420552	ZNF197	1.293339962852961	0.0	0.0
O14715	0.97708434	O14715	0.9284119289768834	0.9669567961984156	RGPD8	0.1106471394614743	1.0	1.0	1.0
O14727	0.76659477	O14727	0.5773371514135877	0.6896064063773079	APAF1	1.7785939460004545	1.0
O14730	0.8940658	O14730	0.8253593380274511	0.65616339231255	RIOK3	3.920952282115081	1.0
O14732	0.7647558	O14732	0.4993227956790866	0.8968337103750087	IMPA2	2.9624247637124332	1.0	1.0	1.0
O14737	0.98700714	O14737	0.999999975640688	0.9999953725533484	PDCD5	5.933472959067606	1.0	1.0	1.0
O14745	0.98571473	O14745	0.999999945145524	0.9942669464315926	NHERF1	0.0	1.0	1.0	1.0
O14746	0.4141421	O14746	0.2155536857947871	0.2482156552432342	TERT	0.3430153392576465	0.0	0.0
O14756	0.18733175	O14756	0.1562675968451901	0.3665385593670912	HSD17B6	0.0370654861001131	0.0
O14763	0.8466592	O14763	0.8370297283416992	0.5215392133988518	TNFRSF10B	4.142637722234695
O14773	0.9873433	O14773	0.9999168897658376	0.9520786063073218	TPP1	5.5145373043	1.0	1.0	1.0
O14775	0.502592	O14775	0.3772735946654694	0.451104863987589	GNB5	1.1194793433297705
O14776	0.87762195	O14776	0.7188130053106649	0.8315197015565932	TCERG1	3.4622199530410165	1.0	1.0	1.0
O14782	0.34861916	O14782	0.1324254734089917	0.2708677594496432	KIF3C	1.4404602746499586	0.0	0.0
O14786	0.6241796	O14786	0.5388415581348238	0.4204006116141253	NRP1	1.750229328410306
O14787	0.98649967	O14787	0.9856094572200292	0.9934258480279003	TNPO2	4.258388667805471	1.0	1.0	1.0
O14791	0.3544901	O14791	0.1336534408489054	0.6475192111842732	APOL1	6.714665521520691	1.0
O14793	0.25480124	O14793	0.1743407558612893	0.2880157486543698	MSTN	0.0467416429937974	0.0	0.0
O14795	0.65163255	O14795	0.8469124250002527	0.7914868407569831	UNC13B	1.3006662001442144	1.0	1.0
O14802	0.4427065	O14802	0.174158258147338	0.3727215408149015	POLR3A	1.89531708754166	0.0
O14807	0.55400866	O14807	0.3274597123859561	0.4296341780426212	MRAS	1.143669505542067
O14815	0.435339	O14815	0.2886686285794823	0.3622216627391444	CAPN9	0.9222250900980264	0.0
O14818	0.9871077	O14818	0.9999999938555916	0.9999995650161966	PSMA7	6.057868786695853	1.0	1.0	1.0
O14827	0.3147843	O14827	0.1475832901788699	0.3930238903002464	RASGRF2	0.0343109494015858	0.0
O14828	0.9861632	O14828	0.9990998852028136	0.9915691735060416	SCAMP3	0.0991911039512978	1.0	1.0	1.0
O14829	0.61717266	O14829	0.4161390791293296	0.2199750107105749	PPEF1	0.0197179954898417	0.0	0.0
O14830	0.4087561	O14830	0.2245865010026951	0.3474046976350922	PPEF2	0.0	0.0
O14832	0.7194746	O14832	0.5407455571558364	0.2789810332105031	PHYH	1.1545305266151389	0.0	0.0
O14841	0.47258955	O14841	0.3433566220314419	0.8526410403059623	OPLAH	3.947395202313422	1.0	1.0	1.0
O14867	0.7033149	O14867	0.7005812986089541	0.4940070011798906	BACH1	0.8672106223508844
O14874	0.8016752	O14874	0.5117750302750443	0.7463250294186229	BCKDK	4.85329125323826	1.0	1.0
O14879	0.9747267	O14879	0.9963619469313624	0.7858873456451494	IFIT3	1.7660101653126083	1.0	1.0
O14880	0.98734003	O14880	0.9999991427383964	0.9999484198262858	MGST3	3.533260946629706	1.0	1.0	1.0
O14896	0.24959154	O14896	0.1946473054667542	0.7420096022538079	IRF6	3.837681602477404	1.0	1.0
O14901	0.20573154	O14901	0.1358725177655246	0.2142930685531938	KLF11	3.985935051960196	0.0	0.0
O14908	0.9843629	O14908	0.999842186288745	0.9946859862217192	GIPC1	5.204129777796926	1.0	1.0	1.0
O14910	0.9377545	O14910	0.9445318132163948	0.8687114428627953	LIN7A	0.0407910957243769	1.0	1.0	1.0
O14917	0.23842612	O14917	0.260655050109782	0.6750425969455419	PCDH17	0.0	1.0
O14920	0.93560123	O14920	0.9033495763138472	0.8375080054861516	IKBKB	2.7847323149666012	1.0	1.0	1.0
O14924	0.6977103	O14924	0.6309910937776321	0.715202004034639	RGS12	0.6537671924801517	1.0	1.0
O14925	0.9871638	O14925	0.9996738509626428	0.9999740764326316	TIMM23	3.1953299455296693	1.0	1.0	1.0
O14926	0.42212903	O14926	0.2319105894534462	0.2392620904126154	FSCN2	1.4861287256234428	0.0	0.0
O14929	0.9871982	O14929	0.99800903598164	0.9988584442907028	HAT1	1.8664006500021617	1.0	1.0	1.0
O14931	0.29038143	O14931	0.1887249531956822	0.3385740954146018	NCR3	0.0	0.0
O14933	0.98736703	O14933	0.9999999883910428	0.8571424945353204	UBE2L6	2.544124437066863	1.0	1.0	1.0
O14936	0.49400082	O14936	0.6188777302513132	0.872947621773607	CASK	1.8194426030191964	1.0	1.0	1.0
O14939	0.6890024	O14939	0.404957178573751	0.7200087916348133	PLD2	3.0541473123804783	1.0	1.0
O14948	0.6583022	O14948	0.5901003396671133	0.2156647745135865	TFEC	0.3145535408167688	0.0	0.0
O14949	0.9871898	O14949	0.9996238020948164	0.9990083326457284	UQCRQ	6.415403640888086	1.0	1.0	1.0
O14950	0.98716795	O14950	0.999999999588788	0.9999999970363044	MYL12B	6.002771432558846	1.0	1.0	1.0
O14957	0.9864608	O14957	0.9998558881346512	0.2857108564803486	UQCR11	4.1290802865808836	0.0	0.0
O14964	0.9873344	O14964	0.9999799949055757	0.9003382758835413	HGS	5.479864209050892	1.0	1.0	1.0
O14965	0.7179764	O14965	0.4557179121992535	0.4117276541602973	AURKA	3.5061115191777468
O14966	0.98716325	O14966	0.9996752945405456	0.8859882934509329	RAB29	3.450358458572881	1.0	1.0	1.0
O14967	0.24987328	O14967	0.2761762264242266	0.6394564074649153	CLGN	0.0979813323799072	1.0
O14972	0.86106235	O14972	0.7953083805492417	0.2382557129609172	VPS26C	2.3735439393557987	0.0	0.0
O14974	0.98731786	O14974	0.9999425083399232	0.9405128474332304	PPP1R12A	1.959458491733388	1.0	1.0	1.0
O14976	0.98330337	O14976	0.9937894862613946	0.959513233573662	GAK	3.336451404743463	1.0	1.0	1.0
O14977	0.8026923	O14977	0.5345471116816097	0.4053670015827821	AZIN1	2.802068569261119
O14978	0.5558817	O14978	0.554507810868596	0.4900718480992038	ZNF263	3.668808286968307
O14979	0.9872341	O14979	0.9999999986611214	0.9999999626678394	HNRNPDL	6.1904760676878965	1.0	1.0	1.0
O14980	0.987206	O14980	0.9999038081394186	0.9988037140318664	XPO1	4.111796618049104	1.0	1.0	1.0
O14981	0.55087	O14981	0.2913694544746426	0.4551412736444551	BTAF1	2.5753984893288777
O14983	0.9814966	O14983	0.9740950168934212	0.9999940284594528	ATP2A1	1.4832432946257397	1.0	1.0	1.0
O14990	0.22316098	O14990	0.2401525307797227	0.2662427013929115	PPP1R2C	1.3747554173231866	0.0	0.0
O15013	0.3401608	O15013	0.3869687812722435	0.3479509009254808	ARHGEF10	0.0	0.0
O15014	0.34918955	O15014	0.1701890938849542	0.462240931486919	ZNF609	1.4483807025748836
O15015	0.17514041	O15015	0.1449759538899898	0.5855886895177979	ZNF646	3.984421010373406
O15016	0.29153675	O15016	0.3284210770305727	0.4863516143448738	TRIM66	1.5732919686521678
O15018	0.43096063	O15018	0.4540514819174458	0.3643666861559356	PDZD2	0.0063955956229263	0.0
O15020	0.7722158	O15020	0.66547962105144	0.8454351218327113	SPTBN2	3.2841374848528866	1.0	1.0	1.0
O15021	0.4296166	O15021	0.375211930062488	0.7713237546626637	MAST4	0.4205609939822954	1.0	1.0
O15027	0.87584573	O15027	0.7444357327837985	0.9814409203430622	SEC16A	4.511756483354363	1.0	1.0	1.0
O15031	0.48685676	O15031	0.602949467898981	0.941042487579806	PLXNB2	6.357701539261688	1.0	1.0	1.0
O15033	0.47143942	O15033	0.2472841884582641	0.5016538018896016	AREL1	2.3402334796177904
O15034	0.18931864	O15034	0.1352181557716649	0.4746298351296393	RIMBP2	0.0134677956550471
O15037	0.44059566	O15037	0.5195560035745457	0.7320293807566566	KHNYN	4.587055625641853	1.0	1.0
O15042	0.6969548	O15042	0.2568516930274132	0.9991913677567136	U2SURP	2.933012122692376	1.0	1.0	1.0
O15050	0.21597853	O15050	0.2299625757539549	0.4504775374917326	TRANK1	0.6590976458592858
O15054	0.47101387	O15054	0.264429806919524	0.5238697338589662	KDM6B	5.0113535095055175
O15055	0.3444769	O15055	0.3066472272117507	0.4673870993732724	PER2	3.324539527242047
O15056	0.9557501	O15056	0.8837504207050709	0.5573092365001159	SYNJ2	2.4785194528425825
O15060	0.34229416	O15060	0.3558237911559208	0.2819866843143862	ZBTB39	3.42878976868612	0.0	0.0
O15061	0.8079793	O15061	0.7500801200558604	0.7184095097264304	SYNM	4.578520681966142	1.0	1.0
O15063	0.42792365	O15063	0.2280981675806919	0.6352378498830625	GARRE1	0.3666205316805503	1.0
O15066	0.50561917	O15066	0.2620096325785179	0.6258761141011452	KIF3B	3.1859911254339135	1.0
O15067	0.9871737	O15067	0.999999994101056	0.8769708744632558	PFAS	3.2781934004537807	1.0	1.0	1.0
O15068	0.36162487	O15068	0.3156154370854969	0.6678851626480007	MCF2L	0.8486326820946669	1.0
O15072	0.17033467	O15072	0.1328379542801806	0.2966270799141303	ADAMTS3	0.0	0.0	0.0
O15078	0.67282915	O15078	0.6034849416087996	0.7759805629439753	CEP290	1.9741644868571144	1.0	1.0
O15083	0.27497354	O15083	0.2487343018231584	0.3637349621153122	ERC2	0.0066294020391032	0.0
O15084	0.7557328	O15084	0.5654508817380051	0.4530616415926584	ANKRD28	1.369873712100907
O15085	0.5135975	O15085	0.2599209280954841	0.3587168895513216	ARHGEF11	2.344304907135927	0.0
O15090	0.30029774	O15090	0.2771815532849682	0.6633542006100727	ZNF536	0.0006880176270339	1.0
O15091	0.3388434	O15091	0.163525550568759	0.4492607539934821	PRORP	0.3842682567711201
O15111	0.4075113	O15111	0.1298134553446065	0.3875488595921321	CHUK	2.30420993240456	0.0
O15116	0.9530313	O15116	0.8235463581283314	0.7463213250521268	LSM1	3.3576381921391065	1.0	1.0
O15117	0.17290029	O15117	0.1621464554786018	0.5967568128248854	FYB1	1.046575852577921
O15118	0.53441834	O15118	0.2805926046662175	0.3826992112306316	NPC1	2.5998656506129536	0.0
O15119	0.17249405	O15119	0.1469286168085071	0.302552394105148	TBX3	3.5723782089290865	0.0
O15120	0.977371	O15120	0.9993773730744124	0.999305971042322	AGPAT2	5.650485720200252	1.0	1.0	1.0
O15123	0.33195063	O15123	0.2723573219764618	0.5156255592954445	ANGPT2	0.0156975150235471
O15131	0.9748902	O15131	0.9510263944126042	0.997886391377906	KPNA5	0.5867780562472721	1.0	1.0	1.0
O15143	0.9864922	O15143	0.9999785211326742	0.9999562150218088	ARPC1B	4.094685989360844	1.0	1.0	1.0
O15144	0.986553	O15144	0.9999999737040588	0.999999492987886	ARPC2	4.5782542378476725	1.0	1.0	1.0
O15145	0.9864476	O15145	0.9999999983200226	0.9999959662637142	ARPC3	5.368143413156367	1.0	1.0	1.0
O15146	0.34913278	O15146	0.1350346567913343	0.2533977560040079	MUSK	0.002438227807578	0.0	0.0
O15151	0.8917821	O15151	0.8247010672099947	0.4351944817443013	MDM4	3.724702960218238
O15160	0.97625256	O15160	0.9997609559426291	0.9045675051626362	POLR1C	2.5945382056290613	1.0	1.0	1.0
O15162	0.98221314	O15162	0.9901134090397498	0.4180694333713629	PLSCR1	3.221804402287514
O15164	0.5358911	O15164	0.2378425792901062	0.2548162896819395	TRIM24	1.9037976561872745	0.0	0.0
O15165	0.98005646	O15165	0.9678618072340616	0.3798021824493895	LDLRAD4	0.343277225136419	0.0
O15169	0.36207265	O15169	0.1298469881186976	0.2503787762483195	AXIN1	3.1521376586034244	0.0	0.0
O15173	0.9533037	O15173	0.9801363462429464	0.9999875633649208	PGRMC2	3.3720294370899966	1.0	1.0	1.0
O15195	0.82125443	O15195	0.5872887885164768	0.6521545458419075	VILL	4.120519733905153	1.0
O15197	0.469992	O15197	0.3604040477545523	0.5083704906176292	EPHB6	0.7274991857435901
O15204	0.27340057	O15204	0.246762796693053	0.4389871856754751	ADAMDEC1	0.599074246680326
O15209	0.27601358	O15209	0.1776679427839677	0.3540005379188493	ZBTB22	0.0	0.0
O15211	0.34097338	O15211	0.1487759662567861	0.573777286139557	RGL2	0.0451174496329987
O15212	0.83862734	O15212	0.4865489782382712	0.7107063794662541	PFDN6	0.0713252125072724	1.0	1.0
O15213	0.8284389	O15213	0.7421327813173229	0.2660435573157116	WDR46	0.0642388535825411	0.0	0.0
O15218	0.25986958	O15218	0.1733680337593328	0.1286691722663175	GPR182	0.0	0.0	0.0	0.0
O15226	0.45259243	O15226	0.1761178029644576	0.4219167825567038	NKRF	3.155254745715495
O15228	0.43617436	O15228	0.1428714478389931	0.9945268181499788	GNPAT	3.0378796322814043	1.0	1.0	1.0
O15230	0.40480557	O15230	0.2586713744924816	0.4727501210533405	LAMA5	3.694733513267984
O15231	0.97659886	O15231	0.9998978252940433	0.85413257262337	ZNF185	1.9399726254438376	1.0	1.0	1.0
O15239	0.86918783	O15239	0.6652802850246183	0.2857114457086719	NDUFA1	5.554424272005017	0.0	0.0
O15240	0.4113261	O15240	0.4348282338313883	0.3477567489339671	VGF	2.8924339439316977	0.0
O15254	0.96074766	O15254	0.9297195474021662	0.9974365275227658	ACOX3	0.9108838852204908	1.0	1.0	1.0
O15255	0.29672936	O15255	0.3347303388826749	0.2417952925654661	RTL8C	6.2219491997980585	0.0	0.0
O15260	0.9871041	O15260	0.9969349339993264	0.9999998876336186	SURF4	5.660658876024231	1.0	1.0	1.0
O15264	0.98342556	O15264	0.99925468021106	0.6592538671524898	MAPK13	4.002722910004926	1.0
O15265	0.41225874	O15265	0.2842090019363592	0.3019946519315897	ATXN7	1.4627343692785129	0.0
O15269	0.985219	O15269	0.9966195990466132	0.9999970976932376	SPTLC1	1.9424579554233308	1.0	1.0	1.0
O15270	0.92444396	O15270	0.8706609200885415	0.9654667657739324	SPTLC2	1.9460494923366831	1.0	1.0	1.0
O15294	0.9201564	O15294	0.8442901225302847	0.9541466742273672	OGT	5.032478833442597	1.0	1.0	1.0
O15296	0.27254033	O15296	0.129866088581438	0.3225044257938579	ALOX15B	0.2361885290159381	0.0
O15297	0.89886534	O15297	0.8271817862368156	0.8551812625520842	PPM1D	1.2782998056102373	1.0	1.0	1.0
O15303	0.24438332	O15303	0.2689798683668304	0.3770187817072051	GRM6	0.0	0.0
O15305	0.9753965	O15305	0.9298623800018772	0.7648067302400269	PMM2	2.5249077017856396	1.0	1.0
O15321	0.9466075	O15321	0.9126938884725376	0.8689624659043199	TM9SF1	2.8452075703097046	1.0	1.0	1.0
O15344	0.7267279	O15344	0.947601450493085	0.2553098781260635	MID1	0.9891335568166846	0.0	0.0
O15350	0.8001158	O15350	0.7346720806976612	0.1765959934207217	TP73	0.1066434465655839	0.0	0.0	0.0
O15353	0.19891095	O15353	0.1526331560674738	0.3897933484464055	FOXN1	0.0	0.0
O15354	0.18372385	O15354	0.1569492862888987	0.3758093932819796	GPR37	0.1819831020800634	0.0
O15355	0.9239599	O15355	0.7548523250889501	0.8305303141857073	PPM1G	5.0970999707467906	1.0	1.0	1.0
O15357	0.93619484	O15357	0.8345917080460543	0.5596311752955069	INPPL1	4.723069035298108
O15360	0.8168207	O15360	0.625304214136743	0.6489498060435658	FANCA	3.0783373638814036	1.0
O15370	0.26847914	O15370	0.3624657815878693	0.1961322752916459	SOX12	5.427724624156287	0.0	0.0	0.0
O15371	0.98661184	O15371	0.9999291663438136	0.9999736816114	EIF3D	5.49474814762223	1.0	1.0	1.0
O15372	0.98659956	O15372	0.9897756041547926	0.9883614831237452	EIF3H	3.3201150472268046	1.0	1.0	1.0
O15381	0.6230669	O15381	0.3055887719574946	0.6889461905718399	NVL	1.206388057808548	1.0
O15382	0.98673856	O15382	0.9999919315340036	0.9998718195178712	BCAT2	3.558926325145718	1.0	1.0	1.0
O15389	0.36432284	O15389	0.2655825495917373	0.3525307384699142	SIGLEC5	0.103361568955882	0.0
O15394	0.18765727	O15394	0.1568414580507091	0.2668594478194336	NCAM2	0.0	0.0	0.0
O15397	0.98658353	O15397	0.9983311013278936	0.7169396679443328	IPO8	2.2726668365396296	1.0	1.0
O15399	0.18995406	O15399	0.1971741593894146	0.2822752878863283	GRIN2D	3.52063735381816	0.0	0.0
O15400	0.9872749	O15400	0.998455281397118	0.9999989324169596	STX7	2.1693837285912054	1.0	1.0	1.0
O15403	0.12612927	O15403	0.1652588681144793	0.0782310415733448	SLC16A6	1.2947670089653331	0.0	0.0	0.0
O15405	0.5893316	O15405	0.3268122504254783	0.482481657212331	TOX3	2.197462101438616
O15409	0.20867078	O15409	0.2259321756035116	0.6223630683971316	FOXP2	0.000553553626764	1.0
O15417	0.6611714	O15417	0.4112305944414309	0.7460195360692177	TNRC18	4.048097410031847	1.0	1.0
O15427	0.9827879	O15427	0.9967291541903306	0.992877295715966	SLC16A3	3.924745859358144	1.0	1.0	1.0
O15438	0.42767304	O15438	0.1873566438485096	0.6937094363615024	ABCC3	4.447239748419878	1.0
O15439	0.1892714	O15439	0.1895191869040272	0.404917461550598	ABCC4	0.69532379533556
O15446	0.39356998	O15446	0.1517872122498232	0.8380715201853549	POLR1G	5.695660485091307	1.0	1.0	1.0
O15455	0.39955008	O15455	0.181465936257061	0.583288604445606	TLR3	0.1911437107338673
O15457	0.42698392	O15457	0.25646025921323	0.3763913615220282	MSH4	0.0616523205706043	0.0
O15460	0.98501056	O15460	0.9836431030478782	0.6507591269571869	P4HA2	1.829733688684672	1.0
O15466	0.19107628	O15466	0.1924014032828422	0.0496330284329904	ST8SIA5	0.0036717415061787	0.0	0.0	0.0
O15467	0.52749753	O15467	0.6584586139798145	0.1227740073728398	CCL16	0.0	0.0	0.0	0.0
O15480	0.13388337	O15480	0.1326532736469156	0.1330972939433846	MAGEB3	0.0	0.0	0.0	0.0
O15481	0.6006037	O15481	0.7892847248602864	0.4601711487684389	MAGEB4	0.0
O15492	0.22303097	O15492	0.160469137257166	0.2892464145898458	RGS16	3.8178851865535544	0.0	0.0
O15498	0.78767014	O15498	0.4729428711898958	0.999987243087452	YKT6	4.801279825042801	1.0	1.0	1.0
O15504	0.7983597	O15504	0.5034709418517241	0.6180507917124098	NUP42	3.0669151604169893	1.0
O15511	0.98635304	O15511	0.9999981052959578	0.9992439984373156	ARPC5	4.587095724155731	1.0	1.0	1.0
O15514	0.9873653	O15514	0.9999999973961262	0.9993020223938426	POLR2D	3.0387236742131436	1.0	1.0	1.0
O15516	0.1584897	O15516	0.1358561411176976	0.3327109412721018	CLOCK	1.5292762553471968	0.0
O15519	0.58979595	O15519	0.3442857430224857	0.6780871419470837	CFLAR	3.183972461168669	1.0
O15523	0.9763446	O15523	0.9999963529812574	0.999998498100042	DDX3Y	0.1343784443514113	1.0	1.0	1.0
O15530	0.77194077	O15530	0.5409742411664018	0.6397321684965698	PDPK1	2.4003563914241264	1.0
O15533	0.9844453	O15533	0.9995431967881372	0.9999884164230411	TAPBP	0.1090930272521533	1.0	1.0	1.0
O15534	0.41433287	O15534	0.36022967498469	0.5518628159192296	PER1	4.978087539534906
O15539	0.9483209	O15539	0.9507780794013708	0.3486257029669263	RGS5	0.4530886421163902	0.0
O15541	0.8082431	O15541	0.6355481357270816	0.5391101018788284	RNF113A	5.596329011885698
O15547	0.61629045	O15547	0.7542025648530594	0.4030740001302977	P2RX6	0.0
O15550	0.8649106	O15550	0.8257742765903426	0.6862392918245053	KDM6A	1.22764852610169	1.0
O15551	0.939823	O15551	0.9477696828619724	0.643578586596587	CLDN3	5.209729581710559	1.0
O15553	0.35450342	O15553	0.1618302857192794	0.4467935202108834	MEFV	0.5252248384314822
O43143	0.98720086	O43143	0.9995378608443872	0.999277862826598	DHX15	3.758926740548698	1.0	1.0	1.0
O43149	0.42586362	O43149	0.2890316246333075	0.8960046489532788	ZZEF1	2.0662449457018877	1.0	1.0	1.0
O43150	0.7354892	O43150	0.5220561247069124	0.3934524986451379	ASAP2	2.380203693736547	0.0
O43151	0.6548031	O43151	0.6352818980849007	0.4826097535352341	TET3	2.460663023240498
O43155	0.39613098	O43155	0.3724868866554918	0.2428220564147099	FLRT2	0.1316650859552622	0.0	0.0
O43159	0.6254071	O43159	0.3818620487523454	0.5477446203055809	RRP8	3.431353389176502
O43164	0.58591276	O43164	0.3424960121816642	0.5488654932679945	PJA2	1.8567826001424568
O43166	0.66024643	O43166	0.4457696903753708	0.5650576261553557	SIPA1L1	1.3016599098421728
O43169	0.98735774	O43169	0.9999999802587756	0.9999999990458076	CYB5B	3.0892371707890742	1.0	1.0	1.0
O43172	0.627718	O43172	0.2617757574494056	0.915395344924092	PRPF4	3.4549023075109297	1.0	1.0	1.0
O43175	0.21398105	O43175	0.227083379134159	0.9647934889363776	PHGDH	1.569774196533143	1.0	1.0	1.0
O43182	0.36111632	O43182	0.3333169926803931	0.4601645064055817	ARHGAP6	0.5846948765179943
O43184	0.28796026	O43184	0.2310571755287113	0.2086190030909129	ADAM12	0.0290851315164916	0.0	0.0
O43187	0.6953618	O43187	0.5562170578081597	0.3170371294275498	IRAK2	1.096164247539019	0.0
O43189	0.8444704	O43189	0.7343395381602926	0.5905377812215453	PHF1	0.2876918348851757
O43196	0.40009323	O43196	0.2163886090715487	0.7238310071953933	MSH5	0.0	1.0	1.0
O43236	0.3423279	O43236	0.2084471751171355	0.5982334485188019	SEPTIN4	0.1057706879025203
O43237	0.9872851	O43237	0.998728803074584	0.9999943947655398	DYNC1LI2	4.599798129078989	1.0	1.0	1.0
O43240	0.3132823	O43240	0.1924915555417388	0.1899517560865316	KLK10	4.766977080059645	0.0	0.0	0.0
O43242	0.9871775	O43242	0.9996449169455536	0.9999644236492756	PSMD3	5.072693708327781	1.0	1.0	1.0
O43252	0.9626166	O43252	0.917239874927163	0.8393083035588338	PAPSS1	1.2855304760177246	1.0	1.0	1.0
O43264	0.6777097	O43264	0.3664118945268881	0.9862035990691754	ZW10	2.0393726546174387	1.0	1.0	1.0
O43278	0.6228781	O43278	0.723875300368466	0.9119740711403028	SPINT1	5.372319902595996	1.0	1.0	1.0
O43283	0.7274903	O43283	0.5014303141539389	0.5250840342999651	MAP3K13	1.8599215010579448
O43286	0.19873925	O43286	0.1332942147532792	0.4057557190318856	B4GALT5	2.7670255735783753
O43290	0.9843801	O43290	0.9929810611700548	0.9951460568539696	SART1	4.406203854723106	1.0	1.0	1.0
O43292	0.6813322	O43292	0.5460324267526795	0.9996210913395136	GPAA1	4.650064441869089	1.0	1.0	1.0
O43294	0.47143516	O43294	0.1546848545724957	0.6560032636894622	TGFB1I1	2.3758952718518116	1.0
O43295	0.5981569	O43295	0.4131222621400817	0.4506794418401302	SRGAP3	0.0234669471240877
O43296	0.35040984	O43296	0.4381568806231333	0.2735234446588038	ZNF264	2.246579419880062	0.0	0.0
O43299	0.15886395	O43299	0.136569574994918	0.8650843614970407	AP5Z1	4.1110283525668585	1.0	1.0	1.0
O43301	0.97200227	O43301	0.991965230154872	0.5854046896645475	HSPA12A	0.0404939895302113
O43303	0.56763595	O43303	0.2895016633896747	0.3700705258296692	CCP110	2.351420777202066	0.0
O43304	0.19134554	O43304	0.1487033672935782	0.3386075797889734	SEC14L5	0.0432859672707154	0.0
O43306	0.31653336	O43306	0.1326522030795775	0.225256665829465	ADCY6	3.4377283854100833	0.0	0.0
O43307	0.3203274	O43307	0.36314930474891	0.4303160825311683	ARHGEF9	1.263406626676074
O43309	0.1921124	O43309	0.1584413273882964	0.1953390050374264	ZSCAN12	1.6020703657710045	0.0	0.0	0.0
O43310	0.7200845	O43310	0.4394108208302136	0.5529491082516562	CTIF	1.0592196755371344
O43314	0.26557758	O43314	0.2962950208619937	0.7435402317289063	PPIP5K2	1.4703502327721858	1.0	1.0
O43323	0.15833709	O43323	0.1355647387421146	0.1345299332310096	DHH	0.0793560216681365	0.0	0.0	0.0
O43324	0.9871587	O43324	0.9998155705147008	0.8456466290287457	EEF1E1	1.7117289406511125	1.0	1.0	1.0
O43345	0.16952536	O43345	0.131031396986634	0.0942431465338439	ZNF208	0.008588278542833	0.0	0.0	0.0
O43353	0.6118119	O43353	0.3782223366023485	0.5564657171076234	RIPK2	3.1139988661459035
O43361	0.19605692	O43361	0.2352189584184453	0.6311830608760889	ZNF749	2.407931889348074	1.0
O43379	0.8370036	O43379	0.8311672922892988	0.8170474396446133	WDR62	3.0626348607226475	1.0	1.0	1.0
O43390	0.9863811	O43390	0.999999998664917	0.999999979656204	HNRNPR	4.265672456938831	1.0	1.0	1.0
O43395	0.93031484	O43395	0.8306457127658484	0.8382923896271706	PRPF3	3.29872646316047	1.0	1.0	1.0
O43396	0.9867423	O43396	0.999999052736088	0.9999997916677764	TXNL1	3.303936462462671	1.0	1.0	1.0
O43399	0.98683584	O43399	0.9999999958753076	0.9999999972676656	TPD52L2	4.44288086245172	1.0	1.0	1.0
O43405	0.5261589	O43405	0.7103609639757226	0.5844125944311066	COCH	0.2954232769208798
O43423	0.97056973	O43423	0.990214021586752	0.9028675391334604	ANP32CP	0.0	1.0	1.0	1.0
O43424	0.4281347	O43424	0.4940666064023618	0.399666668211557	GRID2	0.0011159236562254	0.0
O43426	0.837142	O43426	0.6365281975644566	0.5821590035300107	SYNJ1	1.064906845356733
O43432	0.67316085	O43432	0.28539440747505	0.9602740914685884	EIF4G3	1.807196798632702	1.0	1.0	1.0
O43451	0.53248566	O43451	0.324152357586928	0.6193956889669113	MGAM	0.0167661001531094	1.0
O43488	0.9858539	O43488	0.9980850152733316	0.8987752568045052	AKR7A2	4.23436350420385	1.0	1.0	1.0
O43490	0.61534446	O43490	0.5459942949457145	0.6322373684839634	PROM1	2.018520026388839	1.0
O43491	0.5247202	O43491	0.7053027425930354	0.8922725153076237	EPB41L2	2.571297893672179	1.0	1.0	1.0
O43497	0.25976226	O43497	0.3015649818774324	0.4683708631011094	CACNA1G	0.2366721149412511
O43504	0.9867857	O43504	0.9999995932592572	0.9999890833436652	LAMTOR5	4.81638654709256	1.0	1.0	1.0
O43506	0.20628229	O43506	0.2157847811199083	0.2758061319683896	ADAM20	0.1247540088693971	0.0	0.0
O43511	0.26544195	O43511	0.2961239394917632	0.4749259870647569	SLC26A4	0.040488639426522
O43516	0.98274934	O43516	0.942391832094174	0.4821055323584811	WIPF1	1.3408625640532243
O43520	0.43632245	O43520	0.5130045957855233	0.7085070640748908	ATP8B1	3.015309878216957	1.0	1.0
O43525	0.36301678	O43525	0.3116335819802193	0.4221936241450363	KCNQ3	0.0518521084380602
O43526	0.45248872	O43526	0.4408354238671036	0.7195012275765825	KCNQ2	0.0453676105599232	1.0	1.0
O43529	0.39868644	O43529	0.420460154007812	0.1171873974108365	CHST10	0.1785558542918814	0.0	0.0	0.0
O43542	0.8306103	O43542	0.7492058423995528	0.249138172302413	XRCC3	2.896130454662599	0.0	0.0
O43559	0.3995213	O43559	0.1305032129879565	0.2146852720809298	FRS3	1.9431201879774844	0.0	0.0
O43566	0.9621583	O43566	0.9597166439520246	0.7318648455410098	RGS14	4.1462067685437045	1.0	1.0
O43567	0.97142047	O43567	0.9862473829037958	0.8972600682589611	RNF13	1.283656707475151	1.0	1.0	1.0
O43572	0.38723585	O43572	0.2471005132734028	0.4474887435632708	AKAP10	1.5324751787507238
O43586	0.935334	O43586	0.8525112384415716	0.692273069127405	PSTPIP1	1.1498220700816115	1.0
O43592	0.572922	O43592	0.1429004884858938	0.9658732463081802	XPOT	3.923442993638917	1.0	1.0	1.0
O43593	0.28466848	O43593	0.253125092522057	0.3454000319563406	HR	4.002547209450975	0.0
O43598	0.97976065	O43598	0.9922793279081924	0.7142836094121687	DNPH1	4.614041308687539	1.0	1.0
O43609	0.21949258	O43609	0.2051977498421205	0.0774784321097517	SPRY1	4.055145821788252	0.0	0.0	0.0
O43615	0.9871798	O43615	0.9924539883375094	0.9999898058987376	TIMM44	3.9645250439047137	1.0	1.0	1.0
O43617	0.88906056	O43617	0.6540901252945774	0.999846749530049	TRAPPC3	3.545701534728683	1.0	1.0	1.0
O43663	0.547794	O43663	0.1317975866901189	0.7828087609510687	PRC1	3.3280393742766305	1.0	1.0
O43665	0.98185986	O43665	0.9992086850643296	0.856461903885946	RGS10	1.6990465495169869	1.0	1.0	1.0
O43670	0.98694277	O43670	0.999974421744402	0.9151288668274284	ZNF207	4.497559034874891	1.0	1.0	1.0
O43674	0.9872435	O43674	0.9993089400338852	0.9998534964433398	NDUFB5	3.473091699323992	1.0	1.0	1.0
O43678	0.98426384	O43678	0.9902530095408844	0.8571315551647725	NDUFA2	4.170702819225586	1.0	1.0	1.0
O43681	0.98546696	O43681	0.9824276190721942	0.9998513701967946	GET3	4.072128519531711	1.0	1.0	1.0
O43683	0.7039311	O43683	0.5800840741243599	0.4620827038245816	BUB1	2.6320969277902178
O43684	0.987326	O43684	0.999909198979344	0.9996564580566132	BUB3	4.227133446572672	1.0	1.0	1.0
O43687	0.21273282	O43687	0.2252735473790083	0.1428293044817118	AKAP7	0.2982880089318226	0.0	0.0	0.0
O43692	0.4572184	O43692	0.4150764687383927	0.1267030681507949	PI15	0.0	0.0	0.0	0.0
O43704	0.6236759	O43704	0.7378668153782446	0.2775567682523223	SULT1B1	0.5005265888461473	0.0	0.0
O43707	0.98685545	O43707	0.9999999999989518	0.999999999995257	ACTN4	5.371314043546843	1.0	1.0	1.0
O43708	0.17886458	O43708	0.1723924858238893	0.724339395068222	GSTZ1	2.595670440533969	1.0	1.0
O43709	0.6245716	O43709	0.3603837148965914	0.1554410397391018	BUD23	4.729796414376671	0.0	0.0	0.0
O43711	0.6607454	O43711	0.8568957713796821	0.1654883836180036	TLX3	0.0	0.0	0.0	0.0
O43715	0.980508	O43715	0.9962011137724844	0.4267354415411954	TRIAP1	4.8769516339037295
O43716	0.9872364	O43716	0.996390904672698	0.5704916063069673	GATC	3.3574638807533637
O43719	0.8720166	O43719	0.6611421427660275	0.8944997826621623	HTATSF1	4.454037508692502	1.0	1.0	1.0
O43734	0.20935322	O43734	0.220331235226235	0.5017756955106346	TRAF3IP2	2.346821914146536
O43736	0.79087317	O43736	0.6954414995971645	0.126441134418852	ITM2A	2.6407301194113337	0.0	0.0	0.0
O43739	0.358581	O43739	0.1308694144310151	0.449409654308332	CYTH3	1.1419049922655728
O43747	0.9163761	O43747	0.7720337858559644	0.9991828398100636	AP1G1	3.321197669972638	1.0	1.0	1.0
O43752	0.9859294	O43752	0.999982825651943	0.993998831287079	STX6	2.1218131539521954	1.0	1.0	1.0
O43760	0.973883	O43760	0.9948128656045648	0.9999977422283016	SYNGR2	6.973395607026697	1.0	1.0	1.0
O43765	0.98716986	O43765	0.9999999895636352	0.999907374155404	SGTA	3.6381017516286818	1.0	1.0	1.0
O43766	0.6433909	O43766	0.8382499271589268	0.4287612839035968	LIAS	1.7655049750172247
O43772	0.9850391	O43772	0.9991756400382272	0.857083050316245	SLC25A20	1.553034211395618	1.0	1.0	1.0
O43776	0.9868826	O43776	0.99998800161351	0.9994493983480004	NARS1	5.160054139200184	1.0	1.0	1.0
O43781	0.524815	O43781	0.2294632425093181	0.2831845507567079	DYRK3	0.4517717853332848	0.0	0.0
O43790	0.9722829	O43790	0.9788828839890492	0.8250540799794776	KRT86	0.0757199475548238	1.0	1.0	1.0
O43791	0.4877041	O43791	0.4537185696306782	0.4531888233890186	SPOP	1.9481875493812055
O43795	0.8648768	O43795	0.6813540292821616	0.8171559832621119	MYO1B	1.261035846720372	1.0	1.0	1.0
O43805	0.9841441	O43805	0.9999761706964904	0.4915922377271179	SSNA1	6.041090713595073
O43809	0.9868593	O43809	0.9999999288558656	0.9999879617157924	NUDT21	4.093589028594067	1.0	1.0	1.0
O43813	0.98599327	O43813	0.9999526572986208	0.9734113650238932	LANCL1	2.003894046089306	1.0	1.0	1.0
O43815	0.98659164	O43815	0.9916570470158884	0.9200729860825396	STRN	1.8161485515556075	1.0	1.0	1.0
O43818	0.7078956	O43818	0.3734384883466465	0.7999679154886964	RRP9	4.273904356301448	1.0	1.0
O43823	0.6894252	O43823	0.3780844593030402	0.7980121187195538	AKAP8	3.814968697835756	1.0	1.0
O43824	0.33368424	O43824	0.135186424548762	0.3221530412360606	GTPBP6	3.8970779554785326	0.0
O43837	0.8825685	O43837	0.9706004658875992	0.9571510120943496	IDH3B	5.635816545153765	1.0	1.0	1.0
O43847	0.9367531	O43847	0.76058195325694	0.8531474115937225	NRDC	3.3236281611295717	1.0	1.0	1.0
O43852	0.98702997	O43852	0.9999999896189976	0.9999999977038586	CALU	4.147468176416383	1.0	1.0	1.0
O43854	0.41454047	O43854	0.2685926106506183	0.1624865886882716	EDIL3	0.0030233502135358	0.0	0.0	0.0
O43861	0.85858744	O43861	0.8953680018507129	0.4640926850441688	ATP9B	0.9909138095192838
O43865	0.6337055	O43865	0.2022731584090205	0.7642615180334159	AHCYL1	3.9423998584993054	1.0	1.0
O43866	0.46813747	O43866	0.4166956059602451	0.5109834858373499	CD5L	0.0197805846945083
O43868	0.20585606	O43868	0.2689346218333749	0.3369483794285877	SLC28A2	0.0758439993466174	0.0
O43889	0.33508313	O43889	0.1386185267399386	0.0783147554793868	CREB3	4.4612537489203214	0.0	0.0	0.0
O43895	0.36758193	O43895	0.20606060083395	0.3411650967416381	XPNPEP2	0.1713773592316223	0.0
O43896	0.89799905	O43896	0.7987122815366574	0.7334003262531296	KIF1C	4.135894551421408	1.0	1.0
O43897	0.1839178	O43897	0.1573266551904807	0.6916523047057196	TLL1	0.0014536029290006	1.0
O43900	0.32130077	O43900	0.1603526104901553	0.3010261013814815	PRICKLE3	3.1782381140441163	0.0
O43903	0.9192722	O43903	0.920957394089548	0.538272419846565	GAS2	0.1465780892792525
O43909	0.17145059	O43909	0.1608503828136146	0.3437329269258239	EXTL3	1.8372507031608507	0.0
O43913	0.8408429	O43913	0.7977266541933125	0.5941804297744461	ORC5	1.7535716389017308
O43914	0.9313378	O43914	0.9143497393537732	0.9294633063707612	TYROBP	5.558508901398207	1.0	1.0	1.0
O43915	0.24141152	O43915	0.1379872618523051	0.0935436687317558	VEGFD	0.0588861593176891	0.0	0.0	0.0
O43916	0.31533602	O43916	0.4704196578851388	0.1701585601256172	CHST1	0.247903219145059	0.0	0.0	0.0
O43929	0.5778106	O43929	0.3374575264886948	0.4804376733718897	ORC4	0.9669675813454052
O43933	0.7774276	O43933	0.593392355837748	0.5588802166981662	PEX1	3.2447229425438033
O60216	0.38339618	O60216	0.137565612219931	0.9870954839762012	RAD21	4.3762786857937614	1.0	1.0	1.0
O60218	0.9788068	O60218	0.9564901689021444	0.7686311321806466	AKR1B10	2.819390019193513	1.0	1.0
O60220	0.98584753	O60220	0.999995964923756	0.7139655263803021	TIMM8A	4.050738006224511	1.0	1.0
O60229	0.81298035	O60229	0.8475686586402308	0.952576367809832	KALRN	0.8888595875122005	1.0	1.0	1.0
O60231	0.98219556	O60231	0.954343128255513	0.8647957189263789	DHX16	0.0	1.0	1.0	1.0
O60232	0.76450634	O60232	0.5631638057274223	0.8649312460140722	ZNRD2	3.9787747471564954	1.0	1.0	1.0
O60234	0.9872608	O60234	0.9999999998300888	0.8506332282196983	GMFG	2.389567342509648	1.0	1.0	1.0
O60237	0.72018516	O60237	0.9366413588005688	0.8064486726479894	PPP1R12B	1.3871934718374843	1.0	1.0	1.0
O60240	0.33734134	O60240	0.1511834275425048	0.3435915884911261	PLIN1	0.237444919955714	0.0
O60241	0.8157724	O60241	0.6890773160399265	0.3885138920358987	ADGRB2	0.7353693251518323	0.0
O60242	0.4124569	O60242	0.1951019666174559	0.428597996218747	ADGRB3	0.0
O60244	0.29515278	O60244	0.256972853623777	0.3722421108722578	MED14	2.86788156463224	0.0
O60248	0.82265854	O60248	0.9430988499632992	0.4772460395744202	SOX15	1.0135850250076146
O60256	0.9871787	O60256	0.9962410398531958	0.9997822898346362	PRPSAP2	1.2454793967933755	1.0	1.0	1.0
O60260	0.89707565	O60260	0.6943950254034751	0.598159361633968	PRKN	0.001947431420455
O60264	0.9858354	O60264	0.9981691590204724	0.9524873993327676	SMARCA5	3.098458985353907	1.0	1.0	1.0
O60266	0.16832712	O60266	0.1540522960358431	0.7016119559200834	ADCY3	2.6587486491008265	1.0	1.0
O60268	0.5898617	O60268	0.3892540201128924	0.2014461767180705	KIAA0513	1.2529141161287145	0.0	0.0
O60269	0.4334146	O60269	0.5398034098987131	0.3547351749356733	GPRIN2	0.3564610095670544	0.0
O60271	0.98474747	O60271	0.9951997075221576	0.9969920563283808	SPAG9	2.401132700582865	1.0	1.0	1.0
O60279	0.68255955	O60279	0.7286915359860128	0.4171042258333496	SUSD5	0.0
O60281	0.37963316	O60281	0.2128516599492942	0.6257343562149453	ZNF292	2.4448548602062834	1.0
O60282	0.95329446	O60282	0.9392139074305031	0.9456110534416632	KIF5C	0.0110370661773699	1.0	1.0	1.0
O60284	0.49949065	O60284	0.6548223058055712	0.4562310404314252	ST18	0.0469149686577091
O60285	0.5245632	O60285	0.3885147103258144	0.6281049518313612	NUAK1	0.2008364991643692	1.0
O60287	0.5563859	O60287	0.3393670219377508	0.3403624972850841	URB1	2.360748526576842	0.0
O60290	0.9326452	O60290	0.995346386802816	0.723566102492093	ZNF862	2.221030108665246	1.0	1.0
O60292	0.57075495	O60292	0.5300824598285476	0.7034006313613455	SIPA1L3	2.299620766654644	1.0	1.0
O60293	0.81747913	O60293	0.7730577689459027	0.5088433982356463	ZFC3H1	2.8453746383239236
O60296	0.68366754	O60296	0.4639741104821174	0.7895167454819872	TRAK2	1.3103101969693909	1.0	1.0
O60299	0.2254623	O60299	0.1604900054241441	0.2641854310745133	LZTS3	3.664284346832046	0.0	0.0
O60303	0.52888936	O60303	0.2182168642205218	0.3959462302455473	KATNIP	1.7415174950229595	0.0
O60307	0.41754833	O60307	0.2200124641326728	0.3819634942762704	MAST3	1.9042743693974828	0.0
O60308	0.74033564	O60308	0.8737143067052454	0.7229594068369528	CEP104	2.145863797706597	1.0	1.0
O60309	0.76517475	O60309	0.751229019825458	0.8006909097587351	LRRC37A3	0.8493729697273029	1.0	1.0	1.0
O60312	0.97174317	O60312	0.9916256215577124	0.7070562498507459	ATP10A	0.1243873117653052	1.0	1.0
O60313	0.9865572	O60313	0.9803762688758528	0.965421679823496	OPA1	2.9031091242959266	1.0	1.0	1.0
O60315	0.48194242	O60315	0.5926163071054158	0.6934916836174997	ZEB2	2.2820237769667675	1.0
O60318	0.17593569	O60318	0.1674031145321644	0.7010859124528978	MCM3AP	3.5711914758397683	1.0	1.0
O60330	0.46348697	O60330	0.4931870219241264	0.5950044429719364	PCDHGA12	0.0281496174662429
O60333	0.6924504	O60333	0.4184028739634794	0.7062235971341263	KIF1B	1.5006810486362867	1.0	1.0
O60337	0.4094709	O60337	0.1326191868018909	0.2074717039877974	MARCHF6	3.030197926217455	0.0	0.0
O60341	0.39440653	O60341	0.130653649126509	0.8509713286858224	KDM1A	3.4172398615395827	1.0	1.0	1.0
O60343	0.5205566	O60343	0.2093560249852877	0.7635068579050025	TBC1D4	0.5835195802767456	1.0	1.0
O60346	0.6675273	O60346	0.3265107718913841	0.4708445719723461	PHLPP1	1.311278488262155
O60347	0.49538523	O60347	0.3743965293459115	0.3234573540270044	TBC1D12	0.8028285792306278	0.0
O60353	0.7676821	O60353	0.8450906841594504	0.4798340358046511	FZD6	2.2963507823900233
O60359	0.14037533	O60359	0.1452414019824763	0.5531561205046341	CACNG3	0.0
O60361	0.97634447	O60361	0.999996111234142	0.9999936216697686	NME2P1	2.6412243804157	1.0	1.0	1.0
O60391	0.16046353	O60391	0.1300608934666539	0.2290197814622996	GRIN3B	1.4886255679129112	0.0	0.0
O60393	0.13139634	O60393	0.1601126396923701	0.338389040780763	NOBOX	0.0	0.0
O60403	0.1241228	O60403	0.1717136344450482	0.0213360077043758	OR10H2	0.0	0.0	0.0	0.0
O60412	0.25742826	O60412	0.3546715874404722	0.1357846294487643	OR7C2	0.0	0.0	0.0	0.0
O60423	0.39151213	O60423	0.2029154070378958	0.4417864667455326	ATP8B3	1.2764147886376245
O60427	0.67351663	O60427	0.5955178419940396	0.3561945687112252	FADS1	1.19381052977085	0.0
O60437	0.5629447	O60437	0.3660526045583709	0.7495688105998514	PPL	3.017339553161704	1.0	1.0
O60443	0.3209463	O60443	0.1469988954411647	0.6677498127385672	GSDME	0.6164645420412554	1.0
O60447	0.52857995	O60447	0.7191500868498047	0.4414570152526119	EVI5	0.8117865507658785
O60449	0.3025462	O60449	0.184152878913117	0.5109145742003312	LY75	0.9344131301099228
O60462	0.16820718	O60462	0.1420031737651555	0.5549218511886618	NRP2	1.736930997142799
O60469	0.34497324	O60469	0.3214858173483695	0.3713152719145203	DSCAM	0.0	0.0
O60477	0.68705165	O60477	0.8781742862180922	0.5013413545677263	BRINP1	0.0062099796860001
O60486	0.7247689	O60486	0.6672167462310195	0.8171835949266008	PLXNC1	0.5229975398205494	1.0	1.0	1.0
O60488	0.98371214	O60488	0.996627916593052	0.9781981802682812	ACSL4	1.007164372643913	1.0	1.0	1.0
O60493	0.987028	O60493	0.998199649700596	0.9999105584877044	SNX3	3.146250498454686	1.0	1.0	1.0
O60494	0.2555432	O60494	0.1842988881827992	0.283746237226587	CUBN	0.0345862525566679	0.0	0.0
O60496	0.9843477	O60496	0.999991714729118	0.9005212675098508	DOK2	3.717207120347936	1.0	1.0	1.0
O60499	0.83699036	O60499	0.6377187161410377	0.9999995685812773	STX10	4.817697967895952	1.0	1.0	1.0
O60500	0.43048853	O60500	0.2722496610157694	0.3014986433195012	NPHS1	0.3885631327441645	0.0
O60502	0.9839273	O60502	0.962761264208686	0.910495074519528	OGA	4.194159668471376	1.0	1.0	1.0
O60504	0.9771063	O60504	0.9322370162482742	0.8833586779909943	SORBS3	3.1539712254843817	1.0	1.0	1.0
O60506	0.9865971	O60506	0.9999999999860534	0.9999999996106538	SYNCRIP	4.431172167849881	1.0	1.0	1.0
O60508	0.88824886	O60508	0.8040844940187545	0.6142807659351891	CDC40	1.451890592580925	1.0
O60518	0.9256734	O60518	0.8158159574867689	0.8026857760135263	RANBP6	4.4341719973396225	1.0	1.0	1.0
O60522	0.53613377	O60522	0.3902978848953505	0.4947643426691171	TDRD6	0.040093513289843
O60547	0.81952655	O60547	0.8484596132097351	0.9012625829984066	GMDS	1.3100196426976831	1.0	1.0	1.0
O60551	0.46630207	O60551	0.2591897052881499	0.7455216847976044	NMT2	1.1688413546891472	1.0	1.0
O60568	0.983182	O60568	0.990898603259596	0.9999955382953544	PLOD3	5.376299422716065	1.0	1.0	1.0
O60603	0.84742135	O60603	0.8152944897477516	0.7664721475705638	TLR2	3.150265341875145	1.0	1.0
O60610	0.97634435	O60610	0.9999956970960686	0.9999750030983936	DIAPH1	3.424175094958192	1.0	1.0	1.0
O60613	0.98705494	O60613	0.99999888743875	0.9998128761393642	SELENOF	3.3703877954007724	1.0	1.0	1.0
O60641	0.97446537	O60641	0.9875359368279564	0.9980797047338504	SNAP91	0.0	1.0	1.0	1.0
O60645	0.5834306	O60645	0.1846181354666334	0.8494648140926012	EXOC3	3.617072017661152	1.0	1.0	1.0
O60656	0.5434297	O60656	0.5264288949532758	0.908787344346903	UGT1A9	0.0422166932544594	1.0	1.0	1.0
O60663	0.29637247	O60663	0.4170977096772595	0.050243958929767	LMX1B	0.0	0.0	0.0	0.0
O60664	0.9872433	O60664	0.9999999749351922	0.9999997333913156	PLIN3	3.7605748972711255	1.0	1.0	1.0
O60673	0.4922469	O60673	0.3403112124813647	0.4547454403387091	REV3L	1.2286730953348313
O60674	0.7288099	O60674	0.6024979067189461	0.4233711722025844	JAK2	0.7274867221622162
O60678	0.73666185	O60678	0.430676827762908	0.183737324719408	PRMT3	1.2131909252869886	0.0	0.0	0.0
O60682	0.22859983	O60682	0.1318602654698566	0.0673439359414724	MSC	1.4313168853436975	0.0	0.0	0.0
O60684	0.9821326	O60684	0.9408407888855368	0.9986040369443911	KPNA6	3.0777255328302298	1.0	1.0	1.0
O60701	0.98692036	O60701	0.9885561893068892	0.9956204309427232	UGDH	3.411636344024689	1.0	1.0	1.0
O60704	0.936815	O60704	0.9265569012295444	0.6097155740753845	TPST2	1.4965045217697457	1.0
O60706	0.42801082	O60706	0.3761595570232801	0.3582267075007994	ABCC9	0.0046236341378335	0.0
O60711	0.98687	O60711	0.9999999735419072	0.7334143361646374	LPXN	1.474031683562267	1.0	1.0
O60716	0.9843874	O60716	0.9785850380274574	0.9974078293424642	CTNND1	4.358801739087562	1.0	1.0	1.0
O60721	0.25392357	O60721	0.285606692822658	0.2942643523924863	SLC24A1	0.9099548492647	0.0	0.0
O60732	0.49251825	O60732	0.6671967616082308	0.2399856152078235	MAGEC1	1.239846683160252	0.0	0.0
O60733	0.73116404	O60733	0.5943303098001268	0.580931271226398	PLA2G6	1.711928358002016
O60749	0.9871798	O60749	0.9999173051250424	0.999248017826931	SNX2	2.0162895284242803	1.0	1.0	1.0
O60760	0.39936215	O60760	0.1375287709559395	0.0854170958768816	HPGDS	0.1009273819732908	0.0	0.0	0.0
O60762	0.7200041	O60762	0.9363461925974538	0.9999995809193284	DPM1	3.401274495501157	1.0	1.0	1.0
O60763	0.68064266	O60763	0.8804113695945548	0.9999046167483072	USO1	2.532831677174066	1.0	1.0	1.0
O60774	0.18394536	O60774	0.1808664420112823	0.3765907530709855	FMO6P	0.0942270346932372	0.0
O60784	0.9872786	O60784	0.9999741924284988	0.9999987102539531	TOM1	3.0740542253492253	1.0	1.0	1.0
O60806	0.17564748	O60806	0.293068063152901	0.1370533626775061	TBX19	0.4391603830256317	0.0	0.0	0.0
O60809	0.23561816	O60809	0.1570329812889513	0.3577434361241072	PRAMEF10	0.0	0.0
O60811	0.393497	O60811	0.1644120849124215	0.1640192593673904	PRAMEF2	0.0	0.0	0.0	0.0
O60812	0.97634596	O60812	0.9999998082695272	0.9999999593220008	HNRNPCL1	0.2234987925269714	1.0	1.0	1.0
O60814	0.98576087	O60814	0.9999996766247248	0.9999999093136144	H2BC12	8.051040165034365	1.0	1.0	1.0
O60825	0.5761061	O60825	0.2283800328023382	0.713918539604328	PFKFB2	3.1436596020063203	1.0	1.0
O60826	0.89819866	O60826	0.8703941225195467	0.9699152003078044	CCDC22	3.4508820970163527	1.0	1.0	1.0
O60830	0.5092793	O60830	0.657479268281459	0.987231764052692	TIMM17B	5.0256550071213555	1.0	1.0	1.0
O60831	0.9842253	O60831	0.9977956497267312	0.9994765795752428	PRAF2	2.0474656656552184	1.0	1.0	1.0
O60832	0.8145814	O60832	0.5424741403627235	0.9723081117904914	DKC1	5.146431644108418	1.0	1.0	1.0
O60840	0.21871994	O60840	0.1436439996754714	0.3652178683345871	CACNA1F	0.412713469849098	0.0
O60841	0.8609091	O60841	0.7277695879770502	0.976607370118482	EIF5B	4.31686957515238	1.0	1.0	1.0
O60858	0.45808172	O60858	0.2999156373045186	0.556239148840122	TRIM13	2.6067583081974752
O60861	0.839966	O60861	0.8338085041824252	0.7597820255584835	GAS7	0.5897260819779632	1.0	1.0
O60870	0.76554066	O60870	0.5302659188053641	0.3799861087106754	KIN	1.5922311076794586	0.0
O60879	0.77500796	O60879	0.6297428891855268	0.4656519727299489	DIAPH2	0.5612660705123033
O60880	0.98013663	O60880	0.9989999032847136	0.1425568893390037	SH2D1A	0.0518623258518405	0.0	0.0	0.0
O60884	0.9868384	O60884	0.9957875140540944	0.9969650517315428	DNAJA2	4.268594239826649	1.0	1.0	1.0
O60885	0.8661965	O60885	0.5938401512859365	0.6025025945238999	BRD4	3.346378285579646	1.0
O60888	0.97634286	O60888	0.9999919566464384	0.9997558980160794	CUTA	0.1649929317253783	1.0	1.0	1.0
O60890	0.7251141	O60890	0.6675578720636641	0.5772805840224552	OPHN1	0.3457168796008206
O60902	0.13214755	O60902	0.1694152158190076	0.2265489330841807	SHOX2	0.9795808382057376	0.0	0.0
O60907	0.717017	O60907	0.9315353212854888	0.7802884278643669	TBL1X	0.7336816323393215	1.0	1.0
O60909	0.16805924	O60909	0.1300564824704193	0.1011030248069438	B4GALT2	4.355955762526298	0.0	0.0	0.0
O60911	0.3239167	O60911	0.3674544878697567	0.5374870058937178	CTSV	0.9528944698802418
O60925	0.98669773	O60925	0.9999980031029052	0.9999873034740806	PFDN1	2.223023632391485	1.0	1.0	1.0
O60934	0.87633437	O60934	0.796147621124536	0.716232130267741	NBN	2.3888281322945324	1.0	1.0
O60938	0.2774114	O60938	0.215229434837071	0.250638637555193	KERA	0.0	0.0	0.0
O60941	0.54969656	O60941	0.4007766470421525	0.5948799577832885	DTNB	0.5660557268848864
O60942	0.44249588	O60942	0.1916208055051064	0.3807390794873068	RNGTT	0.6530558485781898	0.0
O75015	0.9763892	O75015	0.9999824939182324	0.8495530796678786	FCGR3B	0.0376474169552914	1.0	1.0	1.0
O75022	0.6992106	O75022	0.6639248285702818	0.9629444677654168	LILRB3	0.045483581766629	1.0	1.0	1.0
O75027	0.62254417	O75027	0.3191090899103152	0.871164728439795	ABCB7	1.314018044427273	1.0	1.0	1.0
O75030	0.21392076	O75030	0.226996115368658	0.3256719732548708	MITF	0.4502528957902805	0.0
O75037	0.42622316	O75037	0.2143964694497971	0.4879464284050257	KIF21B	2.4668762782872995
O75038	0.22404084	O75038	0.2142147985638555	0.3913630322617967	PLCH2	0.0575064548407673	0.0
O75044	0.97841585	O75044	0.9488127056129232	0.8085517943534721	SRGAP2	1.3834693201443868	1.0	1.0	1.0
O75051	0.23501651	O75051	0.14186666972666	0.4790234676113744	PLXNA2	2.197452172982243
O75054	0.28012276	O75054	0.1910300328772589	0.4968163150091208	IGSF3	1.3461592477035125
O75064	0.43053618	O75064	0.1534196614457373	0.6029186202657714	DENND4B	4.763868687881523	1.0
O75072	0.416808	O75072	0.3638006957958681	0.2750669359256054	FKTN	1.4279707962773451	0.0	0.0
O75074	0.78616637	O75074	0.9211836982434832	0.3883518430000389	LRP3	0.3654284208856541	0.0
O75077	0.5268374	O75077	0.5974600516098403	0.2750481858445653	ADAM23	0.0206188200357855	0.0	0.0
O75078	0.15676242	O75078	0.1725711434669049	0.3776239472757116	ADAM11	0.3553806112725146	0.0
O75081	0.5872565	O75081	0.4382625584723026	0.25568923090726	CBFA2T3	0.3603196589460972	0.0	0.0
O75083	0.98609436	O75083	0.9999999903435732	0.9999812691947952	WDR1	4.520702916386951	1.0	1.0	1.0
O75093	0.5088756	O75093	0.5305048127111196	0.5850880655228077	SLIT1	0.0523029128129035
O75094	0.36035243	O75094	0.3610392468383953	0.3141464850705054	SLIT3	0.0527642060859936	0.0
O75096	0.26297286	O75096	0.2285768396064492	0.3281881805622088	LRP4	1.978231548817884	0.0
O75112	0.4766263	O75112	0.5819390790683077	0.6392387858680583	LDB3	0.0048426504287253	1.0
O75113	0.7235352	O75113	0.7100109259156829	0.6729103999783367	N4BP1	2.1221271887311435	1.0
O75116	0.4485048	O75116	0.1395381062990706	0.8848095660756478	ROCK2	2.6456804992558367	1.0	1.0	1.0
O75122	0.31197667	O75122	0.3531242474794089	0.9807465814990756	CLASP2	1.2300477521763322	1.0	1.0	1.0
O75127	0.3929077	O75127	0.1299923074269871	0.4896811919171581	PTCD1	1.8364345426585955
O75128	0.26282415	O75128	0.1503652897418653	0.3675551580717098	COBL	1.3080014328707394	0.0
O75129	0.5806326	O75129	0.5794984660018248	0.4187804385691304	ASTN2	0.0247818025615027
O75131	0.9873061	O75131	0.9997393508621744	0.9999710724459542	CPNE3	2.6184193516664904	1.0	1.0	1.0
O75132	0.49414364	O75132	0.458151006779233	0.3265913544541692	ZBED4	3.6050229094243655	0.0
O75140	0.5278921	O75140	0.7166167170624783	0.7648064397181236	DEPDC5	1.25842754209176	1.0	1.0
O75145	0.80492383	O75145	0.8724792104939783	0.8673222578729154	PPFIA3	3.263833743902112	1.0	1.0	1.0
O75146	0.5472109	O75146	0.1525253297771549	0.7205604062273281	HIP1R	4.796770906509764	1.0	1.0
O75147	0.5813334	O75147	0.142319509343626	0.6446947052104186	OBSL1	0.982567703315149	1.0
O75150	0.9858397	O75150	0.9899142121691568	0.8572878401706593	RNF40	4.6245744422600215	1.0	1.0	1.0
O75152	0.5785578	O75152	0.7792166799818886	0.6910761268693854	ZC3H11A	0.814284831271727	1.0
O75153	0.6349572	O75153	0.2641755996665589	0.7690430081061732	CLUH	5.107809974735369	1.0	1.0
O75154	0.9506316	O75154	0.8743713062959608	0.3534952407199817	RAB11FIP3	0.1354859187824459	0.0
O75155	0.6693725	O75155	0.5127984604802375	0.5560713162892146	CAND2	0.1390377973984944
O75159	0.28091016	O75159	0.1622535413022039	0.257558428413254	SOCS5	1.5429136747618994	0.0	0.0
O75161	0.33897644	O75161	0.2948868812727612	0.428791516881692	NPHP4	1.2632665922807067
O75164	0.71321476	O75164	0.5869480145624044	0.5290647851786113	KDM4A	2.436254456822483
O75165	0.95814747	O75165	0.8961459742330049	0.9825724563862784	DNAJC13	1.656314569530544	1.0	1.0	1.0
O75167	0.9641341	O75167	0.9850304738630452	0.5443636933603606	PHACTR2	1.064037446267465
O75170	0.560114	O75170	0.3043080109333244	0.577368781801988	PPP6R2	2.9826227336976996
O75173	0.31133646	O75173	0.2993617811722608	0.3022329770406353	ADAMTS4	0.7172555756436488	0.0
O75179	0.7734916	O75179	0.4802983857488356	0.6287428495735643	ANKRD17	2.0787658118888976	1.0
O75182	0.5323365	O75182	0.3686603001225952	0.5062941282706286	SIN3B	2.7879680113619956
O75190	0.96283704	O75190	0.9033853565215096	0.2698163018802964	DNAJB6	3.0666492311794795	0.0	0.0
O75191	0.7718807	O75191	0.7051854115326038	0.4889352802231004	XYLB	1.178712282097509
O75197	0.3073783	O75197	0.2218391477211529	0.4497566443271605	LRP5	2.9846974824012356
O75208	0.9872967	O75208	0.998539110002815	0.9987981520030336	COQ9	4.03829928246922	1.0	1.0	1.0
O75223	0.9859666	O75223	0.9999633950128154	0.9999669875769994	GGCT	5.19008932741137	1.0	1.0	1.0
O75293	0.31532162	O75293	0.2285284952868587	0.3102351662507444	GADD45B	7.3328579153752065	0.0
O75306	0.9515228	O75306	0.8897500442746668	0.9999989606885368	NDUFS2	4.200607009098417	1.0	1.0	1.0
O75311	0.12472942	O75311	0.1305167227535919	0.1016894715248339	GLRA3	0.0	0.0	0.0	0.0
O75312	0.9839573	O75312	0.9961041320392504	0.8583181758171919	ZPR1	4.21860458746537	1.0	1.0	1.0
O75323	0.9873597	O75323	0.9997870421061784	0.999999782054934	NIPSNAP2	2.614821551036982	1.0	1.0	1.0
O75325	0.31681338	O75325	0.2350183966296811	0.4898820968472889	LRRN2	0.0525528639609554
O75330	0.4264946	O75330	0.134115255651073	0.1910596562263654	HMMR	2.313913841620739	0.0	0.0	0.0
O75333	0.17250116	O75333	0.2342806001146792	0.2551576967303437	TBX10	0.2455317424304263	0.0	0.0
O75334	0.7232036	O75334	0.7958364271183446	0.8272370142338973	PPFIA2	0.0	1.0	1.0	1.0
O75335	0.16501108	O75335	0.1480438468013123	0.6513796660141179	PPFIA4	1.8881228272310624	1.0
O75339	0.1512581	O75339	0.1683502087626513	0.2524067191005402	CILP	0.2163187888202367	0.0	0.0
O75340	0.9869105	O75340	0.9999999050850966	0.9999998505294097	PDCD6	3.3900351187098017	1.0	1.0	1.0
O75343	0.15578854	O75343	0.1306528877292237	0.1785030955158003	GUCY1B2	0.0306852196820206	0.0	0.0	0.0
O75344	0.98053175	O75344	0.9527612811316084	0.3070086015597598	FKBP6	0.0431990867287725	0.0
O75347	0.98618466	O75347	0.9999999855389844	0.9874497827622228	TBCA	1.8190496339682236	1.0	1.0	1.0
O75348	0.98716146	O75348	0.9999893916211195	0.9999994920191304	ATP6V1G1	4.244424428123963	1.0	1.0	1.0
O75351	0.9873241	O75351	0.9999937373160128	0.9988218203646658	VPS4B	3.442577430760281	1.0	1.0	1.0
O75354	0.53479874	O75354	0.3428969780109952	0.5490609855234498	ENTPD6	4.26803437483392
O75362	0.40228504	O75362	0.1410967129144215	0.470222063777291	ZNF217	3.1608264024810615
O75363	0.4499462	O75363	0.4754977103765654	0.8988451545338095	BCAS1	2.157097798354847	1.0	1.0	1.0
O75366	0.7040451	O75366	0.4862714925471001	0.5521371839134969	AVIL	1.1695280909682335
O75367	0.98709583	O75367	0.9999883832386062	0.9999999297555634	MACROH2A1	4.211236615989697	1.0	1.0	1.0
O75368	0.9872738	O75368	0.9999999977972972	0.9999931549261672	SH3BGRL	2.1115283241174487	1.0	1.0	1.0
O75369	0.9871738	O75369	0.9999999612079388	0.9999890320329408	FLNB	3.5898600263661007	1.0	1.0	1.0
O75376	0.9498966	O75376	0.9258736987877972	0.8301707007760468	NCOR1	2.2227398309350277	1.0	1.0	1.0
O75381	0.8053762	O75381	0.5327946091523408	0.9019491580758592	PEX14	0.8985374954774954	1.0	1.0	1.0
O75382	0.36934817	O75382	0.162785144423463	0.4358229720101665	TRIM3	2.6871794833736886
O75386	0.54152995	O75386	0.3511567974896455	0.1257423187899606	TULP3	1.6156188611275857	0.0	0.0	0.0
O75390	0.9871704	O75390	0.9999999965595712	0.9999999999775486	CS	4.712847334865782	1.0	1.0	1.0
O75391	0.8256261	O75391	0.7240290592146464	0.4652422380330781	SPAG7	3.8989685152861338
O75396	0.9872465	O75396	0.9963915728739248	0.9999999986092444	SEC22B	3.302807662171733	1.0	1.0	1.0
O75398	0.28530243	O75398	0.146197870062344	0.648672095377797	DEAF1	1.5166242264255236	1.0
O75400	0.965968	O75400	0.8761940657302942	0.7254654613191364	PRPF40A	3.1004558739517685	1.0	1.0
O75410	0.98668647	O75410	0.9997950806675896	0.847557759914697	TACC1	2.3766796633933933	1.0	1.0	1.0
O75417	0.48998156	O75417	0.2834929025824012	0.3337787874918559	POLQ	1.4476614878644467	0.0
O75420	0.5730582	O75420	0.3261469073534471	0.308064701102643	GIGYF1	5.0569846824178235	0.0
O75426	0.6986168	O75426	0.7145676056061215	0.2848182496857127	FBXO24	0.4630269858848834	0.0	0.0
O75427	0.8724353	O75427	0.887984498699179	0.7838547136619517	LRCH4	4.357355877303568	1.0	1.0
O75436	0.97622025	O75436	0.9996794475123356	0.9976271676290428	VPS26A	2.4566176596530327	1.0	1.0	1.0
O75439	0.960787	O75439	0.8585267274966556	0.9986879787030742	PMPCB	3.2584398032379855	1.0	1.0	1.0
O75443	0.26211154	O75443	0.1320984621018484	0.297807406502264	TECTA	0.0365918236141136	0.0	0.0
O75445	0.38600987	O75445	0.3329721574516258	0.3614832662708052	USH2A	0.0008399282835398	0.0
O75448	0.15559028	O75448	0.1302673145667483	0.8461878732542597	MED24	3.6385909222671415	1.0	1.0	1.0
O75449	0.59341264	O75449	0.2859074730511948	0.57001403991623	KATNA1	1.4761262267941897
O75460	0.53002715	O75460	0.2680215940386333	0.3400529422482748	ERN1	1.9932167343315657	0.0
O75467	0.2179661	O75467	0.2001299542227582	0.4030152765868759	ZNF324	2.992957140529566
O75469	0.34793976	O75469	0.2727505386982524	0.4053971977914415	NR1I2	1.3730126795646698
O75473	0.3478891	O75473	0.2095052775867164	0.1821155957863456	LGR5	1.023799981523044	0.0	0.0	0.0
O75474	0.4182129	O75474	0.4724782966124923	0.2485560196405519	FRAT2	5.298643664273693	0.0	0.0
O75475	0.9763157	O75475	0.9999222342266666	0.8314387992775696	PSIP1	2.221451343664381	1.0	1.0	1.0
O75477	0.9826431	O75477	0.999629896805246	0.9999957450092806	ERLIN1	2.5363130361414523	1.0	1.0	1.0
O75478	0.6247074	O75478	0.395000224451716	0.4702653904274272	TADA2A	0.1694953187363819
O75486	0.2615295	O75486	0.1731135025936084	0.2196926871384694	SUPT3H	0.0663621520514946	0.0	0.0
O75489	0.98603755	O75489	0.9996500148468734	0.9999996387723726	NDUFS3	3.719336305612782	1.0	1.0	1.0
O75494	0.9871876	O75494	0.9999999075807016	0.9999997154147464	SRSF10	5.178002911450299	1.0	1.0	1.0
O75506	0.9870784	O75506	0.9999122710270526	0.998073802334916	HSBP1	3.0602540231437687	1.0	1.0	1.0
O75508	0.35757867	O75508	0.337820277419614	0.1287171764745031	CLDN11	0.1066434465655839	0.0	0.0	0.0
O75509	0.2693194	O75509	0.1994045508425532	0.1913046247460668	TNFRSF21	3.2001087150964667	0.0	0.0	0.0
O75521	0.9001145	O75521	0.8258000628390584	0.7793370798076102	ECI2	2.449143093332202	1.0	1.0
O75526	0.9872967	O75526	0.999930449340316	0.9999947218043372	RBMXL2	0.0	1.0	1.0	1.0
O75528	0.5934948	O75528	0.434002627841375	0.2509324272157179	TADA3	4.183072059542713	0.0	0.0
O75530	0.25318024	O75530	0.2804673083548522	0.5253019335758538	EED	2.1230949368277727
O75531	0.97634596	O75531	0.9999999999510256	0.9999995832050668	BANF1	6.802487366292191	1.0	1.0	1.0
O75533	0.98727465	O75533	0.998564644831746	0.9999980792195966	SF3B1	4.0413171220837905	1.0	1.0	1.0
O75534	0.9871192	O75534	0.9999991636769624	0.9764376384903046	CSDE1	4.81914477665849	1.0	1.0	1.0
O75541	0.69858223	O75541	0.7579702317281457	0.5816070564174216	ZNF821	1.439049440131389
O75553	0.6888701	O75553	0.5510013225945805	0.3409922421651664	DAB1	0.0017322925443552	0.0
O75558	0.98483247	O75558	0.9767582232539648	0.3421929676656906	STX11	1.410887826452384	0.0
O75563	0.98558146	O75563	0.9968318877676712	0.7419720572105791	SKAP2	1.0580381516119748	1.0	1.0
O75569	0.9871066	O75569	0.9998664385552412	0.8902525032086505	PRKRA	2.322269388973736	1.0	1.0	1.0
O75570	0.38485298	O75570	0.2239545213583483	0.5116019206240092	MTRF1	1.886000874108674
O75578	0.6333239	O75578	0.5330793996021007	0.314417132156819	ITGA10	0.9353149380602356	0.0
O75581	0.31652114	O75581	0.2123895411328107	0.3647420339104545	LRP6	1.6072112417563102	0.0
O75582	0.48938757	O75582	0.1305855791319211	0.4378402335103195	RPS6KA5	0.1829479910409444
O75592	0.53647137	O75592	0.2988092693218101	0.404993777550047	MYCBP2	1.555082252136084
O75594	0.9813681	O75594	0.99997136850408	0.5114973257147191	PGLYRP1	0.0
O75600	0.63316905	O75600	0.3686105021159522	0.3101267211914978	GCAT	3.219554534138815	0.0
O75604	0.7802082	O75604	0.6623880752317935	0.3828035232033279	USP2	1.3093788097526111	0.0
O75608	0.9854506	O75608	0.999757742078798	0.999999989117631	LYPLA1	2.369730948715645	1.0	1.0	1.0
O75610	0.23000449	O75610	0.2907956030648803	0.1948824344836702	LEFTY1	0.064852179696407	0.0	0.0	0.0
O75626	0.92414975	O75626	0.9515302733510392	0.5181673569822532	PRDM1	1.6741803933445922
O75629	0.9799921	O75629	0.9999583777488408	0.9765663021774456	CREG1	3.9764866748184615	1.0	1.0	1.0
O75643	0.9872372	O75643	0.999434512830394	0.9999984138439452	SNRNP200	4.520625105629514	1.0	1.0	1.0
O75648	0.6391579	O75648	0.8339252215048965	0.5697445556786611	TRMU	3.997365419971388
O75663	0.98081	O75663	0.9698535566791197	0.9982664356768344	TIPRL	3.0490937949710775	1.0	1.0	1.0
O75674	0.9243868	O75674	0.8247876110968915	0.7569093798897135	TOM1L1	2.236920316078299	1.0	1.0
O75676	0.40248045	O75676	0.1298566309083579	0.4552522876119423	RPS6KA4	4.77733113874355
O75678	0.3190635	O75678	0.4071746409860819	0.5373132485971698	RFPL2	0.0879289123485174
O75688	0.91247094	O75688	0.7983639715253158	0.8925664636951137	PPM1B	2.448639087323608	1.0	1.0	1.0
O75691	0.4296668	O75691	0.2050549406520914	0.2706664643797588	UTP20	2.195324067282838	0.0	0.0
O75694	0.9856038	O75694	0.9999999909902002	0.9997843162306193	NUP155	2.5742219804453903	1.0	1.0	1.0
O75695	0.95712227	O75695	0.9223157611904146	0.7118206791073322	RP2	1.9487024979424472	1.0	1.0
O75717	0.38704702	O75717	0.1996553124762131	0.574119262918739	WDHD1	1.3331151114333
O75746	0.98657495	O75746	0.9999667352176316	0.9762325797771938	SLC25A12	0.3837115037597761	1.0	1.0	1.0
O75747	0.7224598	O75747	0.711580980442347	0.6251222330770986	PIK3C2G	0.4488979585805547	1.0
O75762	0.19400783	O75762	0.134880979955916	0.2997187315856434	TRPA1	0.0	0.0	0.0
O75781	0.47090238	O75781	0.3403705319341168	0.4153631160134193	PALM	0.3001479361847293
O75791	0.9852681	O75791	0.9990208841997796	0.5429416260252915	GRAP2	0.1421997346294825
O75792	0.7846247	O75792	0.6278985918266496	0.3618752488546058	RNASEH2A	3.926278522132327	0.0
O75794	0.8731718	O75794	0.6597272623346915	0.5861945352831525	CDC123	2.884929009133897
O75807	0.4333567	O75807	0.1925074674146294	0.2990862824117499	PPP1R15A	8.156633770468769	0.0	0.0
O75808	0.30966336	O75808	0.2385397106124976	0.4204182754404181	CAPN15	5.25819481038448
O75815	0.15535685	O75815	0.1298125684116446	0.3874546669573723	BCAR3	0.5347861240878613	0.0
O75820	0.41498107	O75820	0.3102822588715493	0.2945525517533029	ZNF189	2.1719802103247403	0.0	0.0
O75821	0.986803	O75821	0.999500756416329	0.9994101723247024	EIF3G	5.877245277754371	1.0	1.0	1.0
O75828	0.98013294	O75828	0.9999823538984948	0.9427751844728096	CBR3	1.035328353634604	1.0	1.0	1.0
O75830	0.9634756	O75830	0.99993319950641	0.9755477391842062	SERPINI2	0.0090352761532091	1.0	1.0	1.0
O75832	0.97473294	O75832	0.9288247188347192	0.93039909516562	PSMD10	4.285637594099033	1.0	1.0	1.0
O75840	0.37450644	O75840	0.3842808271457086	0.1659283804784058	KLF7	1.314251676856285	0.0	0.0	0.0
O75843	0.9547162	O75843	0.8812478532951085	0.9646038536107876	AP1G2	5.0469628720998365	1.0	1.0	1.0
O75844	0.60869074	O75844	0.266540115365142	0.9999999827449032	ZMPSTE24	3.0823915572188216	1.0	1.0	1.0
O75864	0.40313634	O75864	0.2208909590942788	0.4785263852513067	PPP1R37	2.881818436738764
O75874	0.9868693	O75874	0.9999675827502807	0.999897916686305	IDH1	3.3588971592134804	1.0	1.0	1.0
O75880	0.98123944	O75880	0.9557343235817012	0.7894564066399894	SCO1	2.9333574215224254	1.0	1.0
O75881	0.28780967	O75881	0.129815872677078	0.2264755637933842	CYP7B1	0.0047713655132013	0.0	0.0
O75882	0.23804168	O75882	0.1421582990688073	0.2680161518031093	ATRN	1.7972539976499595	0.0	0.0
O75886	0.76988447	O75886	0.4997940333179599	0.6682664800004241	STAM2	1.6722215049452331	1.0
O75891	0.34472775	O75891	0.1609121784249381	0.77518098195763	ALDH1L1	0.0280958674452748	1.0	1.0
O75897	0.45321074	O75897	0.4562528485315779	0.4192737725046035	SULT1C4	0.0
O75899	0.15366216	O75899	0.1556426204632143	0.4036149367407268	GABBR2	0.000798933824741
O75900	0.62460375	O75900	0.6559890162783035	0.4416351318794264	MMP23B	0.2817871674061809
O75907	0.29679272	O75907	0.1406177594729496	0.9533779127111832	DGAT1	4.3124331914691565	1.0	1.0	1.0
O75912	0.4396237	O75912	0.4965413927876813	0.4068563112810003	DGKI	0.0007214280649748
O75914	0.5095071	O75914	0.2530365114527299	0.8562412168032604	PAK3	0.0023735495593224	1.0	1.0	1.0
O75915	0.9872268	O75915	0.9999992051817056	0.9999999867532542	ARL6IP5	3.52749014159615	1.0	1.0	1.0
O75916	0.33949637	O75916	0.1374412093452586	0.2534417499928786	RGS9	0.3646511779060487	0.0	0.0
O75923	0.98568094	O75923	0.9979642267605195	0.9662387873350508	DYSF	0.3278478700093606	1.0	1.0	1.0
O75925	0.1997131	O75925	0.2058696178017445	0.4194403057922553	PIAS1	1.4489663956492145
O75934	0.9871033	O75934	0.9998269009587326	0.9911714673601236	BCAS2	3.518138493702597	1.0	1.0	1.0
O75935	0.98730975	O75935	0.997452262845524	0.7126051937879979	DCTN3	3.9210661862834386	1.0	1.0
O75937	0.98645544	O75937	0.99983442726827	0.9998666051815502	DNAJC8	3.3403819794754983	1.0	1.0	1.0
O75940	0.9873204	O75940	0.999618783873525	0.9120601438171412	SMNDC1	3.1575558131686092	1.0	1.0	1.0
O75943	0.89680344	O75943	0.8490164429138828	0.4575085864095315	RAD17	0.2002661815168446
O75947	0.9870389	O75947	0.9999999775936156	0.9999999998681428	ATP5PD	5.120836180035435	1.0	1.0	1.0
O75952	0.39793506	O75952	0.2608767026395507	0.3183443265431708	CABYR	0.8808844468541688	0.0
O75953	0.81689984	O75953	0.694598420444394	0.2731717954698895	DNAJB5	1.6582648309734556	0.0	0.0
O75955	0.9871063	O75955	0.9999999562693012	0.99999999548422	FLOT1	0.0	1.0	1.0	1.0
O75962	0.57096404	O75962	0.4272731266697766	0.7975200424930673	TRIO	1.789515375720623	1.0	1.0
O75964	0.98716795	O75964	0.9999999806588694	0.9999907885590984	ATP5MG	3.8042570829924554	1.0	1.0	1.0
O75970	0.97366375	O75970	0.9944415114622928	0.8347093582625572	MPDZ	0.0229331872673657	1.0	1.0	1.0
O75976	0.4889463	O75976	0.1850573136382889	0.7532610818299421	CPD	2.978589148829901	1.0	1.0
O75995	0.9793904	O75995	0.9999986883752462	0.714279536594567	SASH3	2.485261114752738	1.0	1.0
O76003	0.98713195	O76003	0.9996024642459564	0.972241151804368	GLRX3	2.918077175034231	1.0	1.0	1.0
O76009	0.90881175	O76009	0.8610183106474899	0.4633139168444442	KRT33A	0.0
O76011	0.36070165	O76011	0.1327652412720736	0.4264031109358871	KRT34	0.0
O76013	0.98276764	O76013	0.9971962284394192	0.7100721215254715	KRT36	0.5200655563135446	1.0	1.0
O76014	0.9775482	O76014	0.9971962284394192	0.8346686663422372	KRT37	0.0	1.0	1.0	1.0
O76015	0.97965664	O76015	0.9971962284394192	0.7039115192005482	KRT38	0.0	1.0	1.0
O76021	0.9873417	O76021	0.9989435346851122	0.9652987674490544	RSL1D1	5.402533483739836	1.0	1.0	1.0
O76027	0.59695166	O76027	0.5052834325008638	0.5793481518939518	ANXA9	2.2452963373935897
O76031	0.7898804	O76031	0.5099024382509204	0.8855190281344957	CLPX	2.716352151361876	1.0	1.0	1.0
O76038	0.43409222	O76038	0.3428833861421579	0.1691047757152267	SCGN	0.0592615899687673	0.0	0.0	0.0
O76041	0.45253468	O76041	0.3447385390192027	0.6050073162959612	NEBL	0.0316190871595128	1.0
O76054	0.51819414	O76054	0.4889116585553319	0.2007086123547687	SEC14L2	2.7052533353465686	0.0	0.0
O76064	0.40211934	O76064	0.1311781515826507	0.189327584083042	RNF8	1.768311923712594	0.0	0.0	0.0
O76074	0.6320895	O76074	0.518442947881593	0.4466136497842304	PDE5A	0.5325016481147994
O76090	0.3123048	O76090	0.3820321468322847	0.4325667183751877	BEST1	2.751816937018309
O76094	0.97453964	O76094	0.9960010675275702	0.990570608825676	SRP72	3.5527935866633245	1.0	1.0	1.0
O94759	0.38827485	O94759	0.4464679487270384	0.5496369112816677	TRPM2	1.8364265813979752
O94760	0.39939895	O94760	0.1720703415347221	0.8996761277018832	DDAH1	2.080471343998143	1.0	1.0	1.0
O94762	0.35809782	O94762	0.1453890396354579	0.5505573133557041	RECQL5	2.5691903241168528
O94763	0.9470644	O94763	0.8892766182028145	0.5567785322200443	URI1	2.468964084159329
O94769	0.5138898	O94769	0.4927373871826774	0.35050506197173	ECM2	0.0382764274865704	0.0
O94776	0.9865002	O94776	0.979398360874976	0.8760887494575055	MTA2	5.505722940337123	1.0	1.0	1.0
O94779	0.27658218	O94779	0.3046413771903124	0.4337454233849523	CNTN5	0.0
O94782	0.5805914	O94782	0.2884841009095796	0.5808208783165522	USP1	3.757471425316488
O94788	0.27990487	O94788	0.1336136776847554	0.6476667556864365	ALDH1A2	0.0375871526395794	1.0
O94804	0.98715055	O94804	0.9990031765298196	0.8681557316042114	STK10	2.5159533860475203	1.0	1.0	1.0
O94805	0.9054267	O94805	0.901623973575662	0.6514627145222178	ACTL6B	0.0	1.0
O94806	0.8294471	O94806	0.6400200420923255	0.4721011941965603	PRKD3	1.7043539255252576
O94808	0.7903738	O94808	0.5591352452293188	0.8578859241897313	GFPT2	0.4001274585622723	1.0	1.0	1.0
O94812	0.754057	O94812	0.8273574345612013	0.5688451013527182	BAIAP3	2.4798796082588583
O94813	0.6760714	O94813	0.7523797605029114	0.3830047781950644	SLIT2	0.0126921332429922	0.0
O94818	0.88747215	O94818	0.95031095036413	0.4702012147747342	NOL4	0.0
O94819	0.45076376	O94819	0.5487376101272196	0.4046546287367551	KBTBD11	0.0100621522079117
O94822	0.50199074	O94822	0.2229839156522982	0.6977427637880455	LTN1	1.9714078596689204	1.0
O94823	0.84577286	O94823	0.8268244417730973	0.6245166120770882	ATP10B	1.974892262804271	1.0
O94826	0.9873039	O94826	0.9985873184100944	0.9999539112855124	TOMM70	3.2449398951309245	1.0	1.0	1.0
O94827	0.65759057	O94827	0.4411952742297791	0.3846400921112164	PLEKHG5	2.34188564911993	0.0
O94829	0.67972046	O94829	0.5192996780483544	0.5262746887171555	IPO13	3.0322913904278965
O94830	0.895057	O94830	0.8616107077067783	0.6633852817093535	DDHD2	2.481371415495301	1.0
O94832	0.5278597	O94832	0.3074314368276566	0.795641093192353	MYO1D	1.4272241267807708	1.0	1.0
O94842	0.682682	O94842	0.3249639668208569	0.4251009255448612	TOX4	3.2851269403595285
O94844	0.94811887	O94844	0.8780372129808506	0.4123474642576697	RHOBTB1	1.2919205353007244
O94851	0.15769085	O94851	0.1343273353182458	0.5530410345736079	MICAL2	1.521961823403526
O94854	0.68287575	O94854	0.8832175949928626	0.8163572178675078	MACF1	2.407212256972441	1.0	1.0	1.0
O94855	0.5432903	O94855	0.1308778736443943	0.9126405789794504	SEC24D	1.80075165764985	1.0	1.0	1.0
O94856	0.6375519	O94856	0.6719086615470911	0.7105533426998913	NFASC	0.0523065957442049	1.0	1.0
O94868	0.7405455	O94868	0.5620402029835613	0.5120485713771323	FCHSD2	0.6114716591175241
O94874	0.9638541	O94874	0.8183066993396148	0.999040252425938	UFL1	2.8418667438730254	1.0	1.0	1.0
O94875	0.41496313	O94875	0.1884819701293336	0.6717317082580913	SORBS2	0.0108143486492963	1.0
O94876	0.7349946	O94876	0.7860449889347575	0.8432502643590035	TMCC1	0.8998967364818349	1.0	1.0	1.0
O94880	0.60128367	O94880	0.4170160976434946	0.573440311418893	PHF14	1.77681805374574
O94885	0.24459872	O94885	0.1499081344245171	0.5518253352766649	SASH1	0.4632014143440892
O94886	0.64852303	O94886	0.5489494061239929	0.5576153707313715	TMEM63A	3.756997097522773
O94888	0.5588292	O94888	0.2812186235496252	0.7251684068522604	UBXN7	2.143703527173874	1.0	1.0
O94889	0.4127415	O94889	0.3092935537537689	0.3117839411220199	KLHL18	2.153079897156483	0.0
O94901	0.756436	O94901	0.4727813816657464	0.9999954812199396	SUN1	3.5099427149213818	1.0	1.0	1.0
O94903	0.9849753	O94903	0.9737168391249093	0.8201591905885681	PLPBP	3.674954727497569	1.0	1.0	1.0
O94905	0.9763233	O94905	0.9999418539403822	0.9999217767451328	ERLIN2	3.827150847067629	1.0	1.0	1.0
O94910	0.4966507	O94910	0.546402795913229	0.5858126172853766	ADGRL1	3.3155088890270874
O94911	0.40787464	O94911	0.4127214867281138	0.5841199842102375	ABCA8	0.0520677468451814
O94913	0.5304765	O94913	0.1966457335029831	0.6649776528053817	PCF11	4.094225379861776	1.0
O94915	0.65249735	O94915	0.3397760937971305	0.7202413558560783	FRYL	1.5664088070680238	1.0	1.0
O94916	0.1559216	O94916	0.1309116008571382	0.4209842908455665	NFAT5	1.8230642641833184
O94919	0.34722158	O94919	0.1577979583755316	0.460371163822112	ENDOD1	1.9697822936233047
O94923	0.12445424	O94923	0.1313679942969143	0.512732130144595	GLCE	1.0846580786012463
O94925	0.98736286	O94925	0.9999800638063924	0.9851000056160268	GLS	1.7940201292858058	1.0	1.0	1.0
O94929	0.506355	O94929	0.3876347702893428	0.5075971253266214	ABLIM3	1.9679180047760143
O94933	0.23108222	O94933	0.1851576501689682	0.3341120032831237	SLITRK3	0.0	0.0
O94941	0.45868272	O94941	0.358822733361348	0.4902428702237232	UBOX5	1.6988664057875087
O94953	0.44492638	O94953	0.2362488380154015	0.5693414465260684	KDM4B	1.784903842070856
O94964	0.48328936	O94964	0.409717763304538	0.6126652331928145	SOGA1	1.8476040728407697	1.0
O94966	0.919264	O94966	0.8505752265966913	0.4374313109468101	USP19	4.289842489846139
O94967	0.2421955	O94967	0.1336078011867639	0.4953698547026993	WDR47	0.9056676676065852
O94972	0.6116163	O94972	0.2146982832019262	0.3542295511513816	TRIM37	1.2467351983833996	0.0
O94973	0.9873362	O94973	0.9999070239029656	0.9999996708270024	AP2A2	0.3449674487703717	1.0	1.0	1.0
O94983	0.34925896	O94983	0.2925586453783637	0.454575812604101	CAMTA2	3.260721806606103
O94985	0.50549436	O94985	0.317539084358886	0.2770645079430038	CLSTN1	3.379261575588154	0.0	0.0
O94986	0.6504002	O94986	0.7019607650507655	0.60844351530527	CEP152	1.5310675159913665	1.0
O94988	0.80282176	O94988	0.8177523282883998	0.5118069263753754	FAM13A	1.5984030625630086
O94989	0.63128287	O94989	0.6406525889296742	0.5499910153931846	ARHGEF15	0.0
O94991	0.35049275	O94991	0.2375735980323188	0.3398366229541517	SLITRK5	0.0397225519674562	0.0
O94992	0.95066917	O94992	0.7413832407024811	0.7652093502580873	HEXIM1	5.791230641023436	1.0	1.0
O95045	0.3517724	O95045	0.233753013176728	0.2061109993962311	UPP2	0.0077481411555262	0.0	0.0
O95049	0.30504224	O95049	0.207397159555065	0.6380186041465391	TJP3	3.3165971765232105	1.0
O95057	0.35384986	O95057	0.2157881555716599	0.2482456265669355	DIRAS1	0.967390722898148	0.0	0.0
O95069	0.33644807	O95069	0.3357209839185456	0.1219364004408195	KCNK2	0.0	0.0	0.0	0.0
O95070	0.98544323	O95070	0.9995885491478724	0.9495812816583457	YIF1A	4.911970709509314	1.0	1.0	1.0
O95071	0.6246	O95071	0.2818601008376714	0.767454221405189	UBR5	2.510665792332581	1.0	1.0
O95072	0.51047003	O95072	0.4125222632459132	0.2999033228134752	REC8	5.605766162273867	0.0	0.0
O95076	0.20091426	O95076	0.2077026662354976	0.2315203843729681	ALX3	0.0893033344430753	0.0	0.0
O95139	0.98727787	O95139	0.9999995152219954	0.8569699304853835	NDUFB6	3.277667997821476	1.0	1.0	1.0
O95147	0.7457426	O95147	0.7668322590434186	0.038741262713619	DUSP14	0.0	0.0	0.0	0.0
O95149	0.84658015	O95149	0.6689489943415612	0.3090197031169869	SNUPN	1.586472351612148	0.0
O95153	0.6291951	O95153	0.603193991645764	0.5375160225786725	TSPOAP1	2.2682781456761325
O95154	0.72834796	O95154	0.5608419961282757	0.6363809004770459	AKR7A3	4.446058980403155	1.0
O95155	0.56109333	O95155	0.2613471156057539	0.8102844131511386	UBE4B	1.5405166327269513	1.0	1.0	1.0
O95163	0.49130982	O95163	0.1299772335342343	0.7217874510489375	ELP1	2.142069069420826	1.0	1.0
O95170	0.45922017	O95170	0.5277489886983132	0.4987191321235144	FBXW10B	0.5015878938082066
O95171	0.29019836	O95171	0.143290897812106	0.3264419556644027	SCEL	1.052935088974667	0.0
O95180	0.45578164	O95180	0.5038357727884578	0.3678666135852112	CACNA1H	0.2151275506714553	0.0
O95182	0.4786728	O95182	0.1852895924635736	0.4559535364699713	NDUFA7	1.7809813108543695
O95183	0.9842786	O95183	0.9999998879816367	0.9999748994587306	VAMP5	2.785950761909352	1.0	1.0	1.0
O95185	0.35852897	O95185	0.4141531985294783	0.2971750173220191	UNC5C	0.0034730901254381	0.0	0.0
O95196	0.42454082	O95196	0.5055257117535358	0.2311549939371807	CSPG5	0.5347322094013492	0.0	0.0
O95197	0.98469603	O95197	0.9687513316993372	0.9871625828309591	RTN3	2.7836745810032646	1.0	1.0	1.0
O95198	0.25786814	O95198	0.1298237263549514	0.4483568714548477	KLHL2	0.7293240005648015
O95199	0.31349146	O95199	0.1781567267580297	0.2991568483160405	RCBTB2	0.9505287548283008	0.0	0.0
O95202	0.9873624	O95202	0.999882733803612	0.9990760588381308	LETM1	3.1538940249805116	1.0	1.0	1.0
O95206	0.34382987	O95206	0.4253585573695543	0.5077442166396756	PCDH8	0.0568289083643878
O95208	0.9872846	O95208	0.9997270516180552	0.8723775166213394	EPN2	0.9650028253396156	1.0	1.0	1.0
O95229	0.5814395	O95229	0.4112926433925477	0.4479727574535966	ZWINT	5.489949791919882
O95232	0.46252766	O95232	0.5557298071652903	0.3283203361487249	LUC7L3	4.630833062356115	0.0
O95239	0.40484175	O95239	0.139629687975816	0.4249413659014655	KIF4A	2.038822991634099
O95248	0.6595554	O95248	0.4740873007229761	0.826804621284502	SBF1	4.653969857831002	1.0	1.0	1.0
O95249	0.9836361	O95249	0.9995400956916066	0.9999921837401692	GOSR1	2.872437040773774	1.0	1.0	1.0
O95251	0.7367811	O95251	0.5620692605136041	0.557823977812818	KAT7	2.7378551685857895
O95255	0.334673	O95255	0.1434973146735369	0.4605419262331566	ABCC6	0.1198610757457735
O95256	0.2897399	O95256	0.1815296897186616	0.4480525412416885	IL18RAP	0.1213976512358202
O95259	0.6929976	O95259	0.800998074901817	0.5588268523780542	KCNH1	0.0
O95267	0.78862506	O95267	0.6097690827460082	0.5335662641652507	RASGRP1	0.2981187977529472
O95271	0.8192797	O95271	0.639765295550004	0.5594422179041821	TNKS	1.3060480579116485
O95273	0.5060012	O95273	0.2523739055213414	0.4538027257010162	CCNDBP1	3.4189505382507126
O95292	0.98732436	O95292	0.999882882576988	0.9072941479721502	VAPB	2.249228521011977	1.0	1.0	1.0
O95294	0.34796974	O95294	0.2531254796300238	0.465340144563144	RASAL1	3.2188384828801615
O95295	0.9873652	O95295	0.9999393169925525	0.9937336690907472	SNAPIN	4.536796460208744	1.0	1.0	1.0
O95297	0.50847924	O95297	0.3654557587698516	0.90941250599339	MPZL1	2.96105882535344	1.0	1.0	1.0
O95298	0.9654308	O95298	0.9003370882259929	0.757126641941195	NDUFC2	3.132388724851279	1.0	1.0
O95299	0.9872333	O95299	0.9999744243591756	0.9994782229542084	NDUFA10	2.2093820296385047	1.0	1.0	1.0
O95319	0.97634476	O95319	0.9999968904997756	0.8030064389919993	CELF2	0.4486011729914625	1.0	1.0	1.0
O95336	0.98711187	O95336	0.999805203616642	0.990755093457785	PGLS	3.981912327450688	1.0	1.0	1.0
O95340	0.5681349	O95340	0.3254958105558914	0.913384177507047	PAPSS2	2.3188034061295224	1.0	1.0	1.0
O95347	0.8165662	O95347	0.641751896656501	0.5826602168802689	SMC2	2.88338839776471
O95352	0.98676413	O95352	0.9996302935693754	0.9664477793920572	ATG7	0.7327809737221569	1.0	1.0	1.0
O95359	0.975344	O95359	0.9822132635371136	0.9349874070963228	TACC2	1.5969254081116837	1.0	1.0	1.0
O95361	0.572846	O95361	0.7746047767161999	0.565683172666955	TRIM16	2.3390112805783003
O95365	0.39998996	O95365	0.2203908130936711	0.6541718034644068	ZBTB7A	4.652329878114744	1.0
O95372	0.9837621	O95372	0.9866225756570196	0.9996790387040868	LYPLA2	5.796531692281663	1.0	1.0	1.0
O95373	0.98711944	O95373	0.9954866842664104	0.9998890775654096	IPO7	3.5427869809667634	1.0	1.0	1.0
O95379	0.9767209	O95379	0.9998941821432968	0.9999366242931684	TNFAIP8	1.252272347932074	1.0	1.0	1.0
O95382	0.1890165	O95382	0.1891102628271483	0.5025920677996775	MAP3K6	3.7117735644165815
O95391	0.5776565	O95391	0.2167524949256001	0.3895530163294404	SLU7	3.498303884044199	0.0
O95395	0.4209312	O95395	0.511493531275551	0.5592347070513846	GCNT3	3.650324800337099
O95398	0.7339834	O95398	0.7357965881831954	0.5615705612342328	RAPGEF3	1.2744995217273798
O95400	0.98669666	O95400	0.9847584395004249	0.944474827715082	CD2BP2	5.877737660843352	1.0	1.0	1.0
O95402	0.6247657	O95402	0.4728869523049707	0.3529637353494689	MED26	1.3303701782409387	0.0
O95405	0.4906431	O95405	0.3234976861956251	0.3746949205899562	ZFYVE9	0.6946162767928457	0.0
O95425	0.710319	O95425	0.3786677836161377	0.7171732117851521	SVIL	1.4961018487962423	1.0	1.0
O95427	0.6238614	O95427	0.8189336853733443	0.58678827860684	PIGN	0.9903201191948416
O95428	0.5531157	O95428	0.5512454925959489	0.6156168603133333	PAPLN	0.4909583429411527	1.0
O95433	0.98674273	O95433	0.9999997427008998	0.9998926891088348	AHSA1	5.101534902224144	1.0	1.0	1.0
O95436	0.25736395	O95436	0.129994673603505	0.103110624097249	SLC34A2	0.0738070528966149	0.0	0.0	0.0
O95447	0.28616366	O95447	0.160799797425506	0.3878007063889824	LCA5L	0.4244359415488473	0.0
O95450	0.25320542	O95450	0.2903118077768082	0.4828890308036517	ADAMTS2	0.4009058223508916
O95460	0.15548234	O95460	0.1300571520748235	0.2856954228831839	MATN4	0.2885367690907244	0.0	0.0
O95461	0.19854045	O95461	0.1643098957684129	0.3702428061455736	LARGE1	0.4994579614596484	0.0
O95466	0.9872836	O95466	0.9998814213661514	0.8583491016635154	FMNL1	3.582602787909108	1.0	1.0	1.0
O95467	0.5092737	O95467	0.6574635543069061	0.0714736955437414	GNAS	4.477465298137616	0.0	0.0	0.0
O95470	0.9039044	O95470	0.9146524877844152	0.9998635857891904	SGPL1	2.3941177492011816	1.0	1.0	1.0
O95475	0.43048304	O95475	0.6117060183641901	0.1971926969860373	SIX6	0.0	0.0	0.0	0.0
O95477	0.45858198	O95477	0.2916289018508159	0.4759040895303928	ABCA1	2.846718307931884
O95479	0.97222465	O95479	0.9336709054448143	0.9950373673079536	H6PD	3.379660663479429	1.0	1.0	1.0
O95486	0.6054122	O95486	0.233968293374484	0.9690034615867624	SEC24A	1.8679688086166664	1.0	1.0	1.0
O95487	0.7935122	O95487	0.5198546593357469	0.5850386640065749	SEC24B	1.6144664542777805
O95490	0.15548351	O95490	0.1300594102451632	0.416332746414587	ADGRL2	0.0102172244494424
O95498	0.98045796	O95498	0.9992599985134129	0.6707240559578798	VNN2	0.7814976314652219	1.0
O95500	0.14064163	O95500	0.1648365211730633	0.0319160424043465	CLDN14	0.0453685286377097	0.0	0.0	0.0
O95563	0.97374415	O95563	0.994576245553747	0.9998240584875536	MPC2	3.693785466746716	1.0	1.0	1.0
O95567	0.49488223	O95567	0.6209256483098098	0.2897186296942334	C22orf31	0.0	0.0	0.0
O95571	0.9873374	O95571	0.9999997370270004	0.9999762606025484	ETHE1	3.2985505711119907	1.0	1.0	1.0
O95573	0.75946045	O95573	0.5229008022792889	0.9999946761113776	ACSL3	2.530002179384959	1.0	1.0	1.0
O95602	0.5436596	O95602	0.2459338414638827	0.4393694920221002	POLR1A	3.2626496023475213
O95613	0.7486759	O95613	0.4967127528474321	0.6718064961574536	PCNT	2.4732436320113407	1.0
O95619	0.98189074	O95619	0.9583824401155304	0.8631882257377435	YEATS4	2.1040992964819756	1.0	1.0	1.0
O95620	0.7008499	O95620	0.5206001871154265	0.1774965409172288	DUS4L	2.4530160701829735	0.0	0.0	0.0
O95625	0.7100622	O95625	0.5670198825108016	0.3130843977136264	ZBTB11	2.729487445344902	0.0
O95626	0.8392354	O95626	0.7773585086729597	0.837981996589025	ANP32D	0.274910219075286	1.0	1.0	1.0
O95628	0.4554719	O95628	0.1638432464610097	0.3326875161351305	CNOT4	1.1971317445774663	0.0
O95631	0.2678753	O95631	0.2452235450888064	0.321726295804801	NTN1	0.0045249592878888	0.0
O95644	0.34548968	O95644	0.2100188891397818	0.4158480772168318	NFATC1	1.1014307768845124
O95665	0.14593115	O95665	0.1688355848841759	0.0640005105855429	NTSR2	0.0	0.0	0.0	0.0
O95670	0.39078623	O95670	0.3052719171750442	0.5342540517060146	ATP6V1G2	0.0
O95671	0.9486478	O95671	0.9320196898424076	0.7152384998759498	ASMTL	1.74466539806759	1.0	1.0
O95678	0.98234	O95678	0.9999954563041524	0.9999139318121144	KRT75	0.2576349763401846	1.0	1.0	1.0
O95696	0.1617882	O95696	0.1420844871169037	0.408631440168493	BRD1	3.2378516385206395
O95704	0.5607768	O95704	0.3792785400249479	0.4264597782553432	APBB3	4.421422602606034
O95714	0.8564625	O95714	0.6503067119891701	0.9156758756853955	HERC2	0.7138456414068878	1.0	1.0	1.0
O95716	0.9857209	O95716	0.9999996121667296	0.99999464460432	RAB3D	2.9645690680252184	1.0	1.0	1.0
O95721	0.9873532	O95721	0.9997262926699526	0.9998686055425248	SNAP29	3.092055889648816	1.0	1.0	1.0
O95727	0.20827726	O95727	0.1430719780251647	0.2661877747304476	CRTAM	0.274015765362249	0.0	0.0
O95741	0.5372661	O95741	0.6930679969993361	0.8522060841162368	CPNE6	0.0452692858029733	1.0	1.0	1.0
O95744	0.4573534	O95744	0.5467559502214815	0.064100990516982	PMS2P2	0.1221338220367139	0.0	0.0	0.0
O95747	0.98546916	O95747	0.999291534772205	0.9991270337645192	OXSR1	2.406465082690059	1.0	1.0	1.0
O95749	0.42939344	O95749	0.202424249306885	0.9481919580976952	GGPS1	2.548230286584287	1.0	1.0	1.0
O95751	0.2168531	O95751	0.1359186233602552	0.0	LDOC1	0.0597754674900384	0.0	0.0	0.0
O95755	0.7282833	O95755	0.4689090216103711	0.5895040433886708	RAB36	2.700468162297809
O95757	0.8337036	O95757	0.5461993533489337	0.9311206583760896	HSPA4L	1.549910186288102	1.0	1.0	1.0
O95758	0.98622686	O95758	0.9826083114131632	0.9998656418580107	PTBP3	2.6420650611606544	1.0	1.0	1.0
O95759	0.36538824	O95759	0.4176760628641013	0.5674345518745249	TBC1D8	1.5286947246895342
O95777	0.98734856	O95777	0.9999999985164896	0.9999999883500368	LSM8	3.552587324009773	1.0	1.0	1.0
O95780	0.5722147	O95780	0.6576263014546958	0.4498966761593724	ZNF682	0.2991058040816666
O95782	0.9873318	O95782	0.9996226217404446	0.99999821118975	AP2A1	3.8737717576483943	1.0	1.0	1.0
O95785	0.3921204	O95785	0.4514376963032883	0.7917907195816252	WIZ	3.6317382559965616	1.0	1.0
O95786	0.98246115	O95786	0.9894229998284106	0.8250568899971082	RIGI	0.0	1.0	1.0	1.0
O95789	0.6158171	O95789	0.6265333412265957	0.4038464821803565	ZMYM6	1.7498119121485562
O95793	0.77996725	O95793	0.3827631868868315	0.9868938994465593	STAU1	3.3887229889259003	1.0	1.0	1.0
O95803	0.13624404	O95803	0.1822305228402174	0.3814429524492613	NDST3	0.0	0.0
O95816	0.986709	O95816	0.9881833431138032	0.1160490890727369	BAG2	1.6201317096703918	0.0	0.0	0.0
O95817	0.98735434	O95817	0.9993931975273282	0.8743202843180538	BAG3	4.017516722810162	1.0	1.0	1.0
O95819	0.55571157	O95819	0.1858558592221323	0.6252994659760028	MAP4K4	2.370788723721441	1.0
O95822	0.67047447	O95822	0.3922141271124148	0.732122208128697	MLYCD	1.9193912993710316	1.0	1.0
O95831	0.9872892	O95831	0.9995580902471848	0.9994269309826146	AIFM1	3.3528740015228764	1.0	1.0	1.0
O95833	0.9635702	O95833	0.9485127271537566	0.8016629855767909	CLIC3	2.9981390140806687	1.0	1.0	1.0
O95834	0.9772974	O95834	0.9957882666048086	0.8687447674919164	EML2	2.9055649653452806	1.0	1.0	1.0
O95835	0.74430317	O95835	0.5955140901874282	0.6764562799489419	LATS1	1.9856107170693649	1.0
O95843	0.5430831	O95843	0.4663218246452495	0.204118618238888	GUCA1C	0.0	0.0	0.0
O95861	0.8300961	O95861	0.6893278404823138	0.8994382645295813	BPNT1	2.3420956912642117	1.0	1.0	1.0
O95863	0.6486661	O95863	0.5875692471987237	0.0375178705732234	SNAI1	3.609171120849895	0.0	0.0	0.0
O95864	0.28912878	O95864	0.1351187769885973	0.092912229471321	FADS2	0.656008540132207	0.0	0.0	0.0
O95865	0.97600436	O95865	0.9991458740714046	0.996288881407178	DDAH2	0.0	1.0	1.0	1.0
O95876	0.17581953	O95876	0.1628645523639042	0.5523254118901262	WDPCP	0.0993678742851158
O95881	0.98661	O95881	0.9999991654740058	0.999406695634588	TXNDC12	3.6613367835561146	1.0	1.0	1.0
O95900	0.48145676	O95900	0.1830313014055876	0.3979066771256074	TRUB2	3.6798033426888854	0.0
O95926	0.7553083	O95926	0.6308419805342721	0.1427624043636338	SYF2	4.25233193912006	0.0	0.0	0.0
O95931	0.55712473	O95931	0.5168713731869868	0.2203921325554544	CBX7	1.9414797506599797	0.0	0.0
O95932	0.29087096	O95932	0.2260530994373823	0.2768849571911309	TGM6	0.0	0.0	0.0
O95935	0.4746695	O95935	0.6157811313197209	0.2269690604930471	TBX18	0.0043447167029949	0.0	0.0
O95936	0.92380434	O95936	0.9687047235339636	0.5318785737373805	EOMES	0.8299733558581291
O95944	0.43348485	O95944	0.4625580901185606	0.2616746804361808	NCR2	0.0	0.0	0.0
O95954	0.7211953	O95954	0.938296114520548	0.7407034219473125	FTCD	0.0506564693445701	1.0	1.0
O95965	0.36969987	O95965	0.2717562244866729	0.1344559815505996	ITGBL1	0.0012530083860194	0.0	0.0	0.0
O95972	0.13972312	O95972	0.1426975281422426	0.1275403602386214	BMP15	0.0	0.0	0.0	0.0
O95977	0.3955853	O95977	0.156487039752931	0.2481985999474533	S1PR4	1.5308411707960168	0.0	0.0
O95983	0.90264755	O95983	0.8165354504662472	0.6950504039049088	MBD3	3.933379309276496	1.0
O95985	0.41313744	O95985	0.1299123052353307	0.5312111596724324	TOP3B	3.0392799355746263
O95989	0.98056936	O95989	0.995935986256385	0.6318335149179751	NUDT3	2.001088305319237	1.0
O95994	0.98671573	O95994	0.9990968507485012	0.9887006817174198	AGR2	5.893878258306958	1.0	1.0	1.0
O95995	0.38084438	O95995	0.2591562080536664	0.3429989782341484	GAS8	3.2530203361821304	0.0
O95996	0.5449525	O95996	0.6170871873759668	0.5753209353773937	APC2	0.6735949028894327
O95999	0.39894247	O95999	0.4603717657013013	0.2232963331521984	BCL10	4.676216211326542	0.0	0.0
O96006	0.31559137	O96006	0.1424992395187361	0.5055356011322484	ZBED1	3.389936036053355
O96007	0.45707193	O96007	0.1735244520638643	0.4348906568201368	MOCS2	3.082423774452701
O96008	0.6388633	O96008	0.2801820828909753	0.9027968521089188	TOMM40	5.722473925509615	1.0	1.0	1.0
O96014	0.25013715	O96014	0.2884046738672579	0.2251281802632663	WNT11	0.153014396780044	0.0	0.0
O96019	0.9872047	O96019	0.9998785535104554	0.9978479026482076	ACTL6A	4.033265145370571	1.0	1.0	1.0
O96024	0.26604074	O96024	0.1837733375588787	0.1049342453187618	B3GALT4	0.0	0.0	0.0	0.0
O96028	0.91655195	O96028	0.872276576774632	0.630241376117299	NSD2	2.947573262413638	1.0
O97980	0.5147665	O97980	0.6603960524716058	0.0911665596378682	HMHB1	0.0385625893321369	0.0	0.0	0.0
P00167	0.98561364	P00167	0.98956073207546	0.9999776121151056	CYB5A	3.620831643106019	1.0	1.0	1.0
P00325	0.4281154	P00325	0.2929547808588353	0.4770575296430775	ADH1B	0.0
P00338	0.98736274	P00338	0.9999999999759231	0.9999999999996072	LDHA	6.812187201102326	1.0	1.0	1.0
P00352	0.3737132	P00352	0.1591744087948783	0.8958273245115862	ALDH1A1	2.489371770614879	1.0	1.0	1.0
P00367	0.9873404	P00367	0.999999998172107	0.9999999976112794	GLUD1	3.557586333220321	1.0	1.0	1.0
P00374	0.80331385	P00374	0.5785029756269231	0.2258313672552663	DHFR	3.0660315202110517	0.0	0.0
P00387	0.98701	P00387	0.9955117945227372	0.9999890152956163	CYB5R3	3.458972681949753	1.0	1.0	1.0
P00390	0.9868809	P00390	0.9999508618774976	0.999926888800026	GSR	3.690721679126424	1.0	1.0	1.0
P00395	0.4509466	P00395	0.1305829600385898	0.4803415639149624	MT-CO1	13.73887006534968
P00403	0.9869125	P00403	0.9954143244551794	0.9999995609252736	MT-CO2	13.698260876945278	1.0	1.0	1.0
P00441	0.98736215	P00441	0.999999999996966	0.9999999824469564	SOD1	5.510370214363425	1.0	1.0	1.0
P00450	0.76312846	P00450	0.5732637284310287	0.872760307188911	CP	2.592045322894701	1.0	1.0	1.0
P00451	0.46891806	P00451	0.2527482349852228	0.7071129671716527	F8	0.087551019585638	1.0	1.0
P00480	0.7100087	P00480	0.5322594256674812	0.2752224150428694	OTC	0.019349571951899	0.0	0.0
P00488	0.97697794	P00488	0.9999688300529076	0.8990602777355946	F13A1	0.4329454729301457	1.0	1.0	1.0
P00491	0.9872973	P00491	0.999997754963628	0.9999982348281878	PNP	4.974639755490981	1.0	1.0	1.0
P00492	0.98359287	P00492	0.9999997547787312	0.9973119541752044	HPRT1	2.622403013283334	1.0	1.0	1.0
P00505	0.9869582	P00505	0.9999998930514664	0.9999964220721111	GOT2	4.538700559044439	1.0	1.0	1.0
P00519	0.54992294	P00519	0.3043110861047844	0.4150820466156091	ABL1	2.0872549286985844
P00533	0.7868204	P00533	0.7271598599812082	0.8110851591390553	EGFR	1.4704169314146045	1.0	1.0	1.0
P00558	0.98730123	P00558	0.999999989906394	0.9999999958091818	PGK1	3.9051071737533207	1.0	1.0	1.0
P00568	0.9729188	P00568	0.993262063557496	0.8434515787734362	AK1	2.759360707091234	1.0	1.0	1.0
P00734	0.40228197	P00734	0.3266775726158372	0.6440246198820411	F2	0.2735720201136636	1.0
P00736	0.3215227	P00736	0.3645830801290221	0.5607687100330728	C1R	2.550656434712471
P00738	0.9770479	P00738	0.9999387851034416	0.9941465570133804	HP	1.3413710802409375	1.0	1.0	1.0
P00739	0.9711713	P00739	0.982827119084616	0.7506682123658711	HPR	0.0	1.0	1.0
P00746	0.5137896	P00746	0.6703631702013546	0.5154089278997315	CFD	0.1818798682726094
P00747	0.33686972	P00747	0.1513916755387015	0.7874798136073272	PLG	0.0064648455348287	1.0	1.0
P00749	0.7398613	P00749	0.7076517494703836	0.1572710136247579	PLAU	3.458462027073938	0.0	0.0	0.0
P00750	0.32187968	P00750	0.1300571520748235	0.5889584356342549	PLAT	2.1488460445164046
P00751	0.35506403	P00751	0.1543274850103021	0.7876378135992584	CFB	0.0	1.0	1.0
P00813	0.98549855	P00813	0.9999986256034558	0.6899239446819406	ADA	0.8705444117336893	1.0
P00915	0.9840912	P00915	0.9999873058289954	0.9982947684951484	CA1	0.0	1.0	1.0	1.0
P00966	0.6643758	P00966	0.3791670587255933	0.6851775986482608	ASS1	1.64383729920552	1.0
P00973	0.98129773	P00973	0.993743987738582	0.7284636748091373	OAS1	3.662477704206838	1.0	1.0
P01008	0.8160552	P01008	0.8832179619412663	0.7373194509398932	SERPINC1	0.0245607243553413	1.0	1.0
P01009	0.9827776	P01009	0.9999999999894272	0.9999999576393054	SERPINA1	4.83572672070203	1.0	1.0	1.0
P01011	0.97770715	P01011	0.9999999983557184	0.9995550595691522	SERPINA3	2.2635197736189423	1.0	1.0	1.0
P01019	0.34557158	P01019	0.2801778261800673	0.7192948648841231	AGT	0.1844396498712278	1.0	1.0
P01023	0.9783731	P01023	0.9999645631504072	0.907078535997034	A2M	2.0506988384227043	1.0	1.0	1.0
P01024	0.97919047	P01024	0.9999999959954996	0.9999994977966454	C3	2.8045636066214037	1.0	1.0	1.0
P01031	0.49665615	P01031	0.4646606114193333	0.5915000529597174	C5	1.112233749265204
P01033	0.9783474	P01033	0.9960769450852934	0.8826364929813472	TIMP1	7.306242227453125	1.0	1.0	1.0
P01034	0.9834858	P01034	0.9999713765931516	0.8570517781816275	CST3	6.2368602091546865	1.0	1.0	1.0
P01036	0.7912079	P01036	0.6373489293182146	0.1416095376885861	CST4	0.0	0.0	0.0	0.0
P01042	0.48627	P01042	0.601690630680832	0.7553609447058554	KNG1	0.0719228326808209	1.0	1.0
P01100	0.66982317	P01100	0.5752678148438464	0.0	FOS	9.222781336757148	0.0	0.0	0.0
P01106	0.25490683	P01106	0.2826954886865986	0.2243613669299949	MYC	6.296437806907013	0.0	0.0
P01111	0.50209576	P01111	0.2210539894898025	0.9997253776234264	NRAS	4.242343721528793	1.0	1.0	1.0
P01112	0.9518273	P01112	0.9106210439564366	0.99962098936048	HRAS	0.0641224694355078	1.0	1.0	1.0
P01130	0.38923326	P01130	0.1711125163967185	0.6719386704157665	LDLR	4.288952765159401	1.0
P01133	0.5356557	P01133	0.4073177756559372	0.2543185121916429	EGF	0.0066459173438381	0.0	0.0
P01137	0.32317755	P01137	0.1674320482959629	0.4164637802810849	TGFB1	2.775806080880248
P01225	0.23629302	P01225	0.3257632868327205	0.1203197079845896	FSHB	0.0	0.0	0.0	0.0
P01266	0.685252	P01266	0.6469906864262135	0.7888460577784092	TG	0.0211152846613636	1.0	1.0
P01275	0.46214497	P01275	0.3852794087697456	0.0992039320574653	GCG	0.0	0.0	0.0	0.0
P01282	0.14722048	P01282	0.1472227529910992	0.3044775002617885	VIP	0.0	0.0
P01350	0.48151833	P01350	0.6101847628109056	0.1862918876350987	GAST	0.6546852858212987	0.0	0.0	0.0
P01563	0.9698824	P01563	0.9677224029040332	0.1166980991050014	IFNA2	0.0	0.0	0.0	0.0
P01568	0.43344176	P01568	0.3086425664382391	0.1315555438509143	IFNA21	0.0	0.0	0.0	0.0
P01583	0.5295639	P01583	0.4247619225954901	0.3002242903151316	IL1A	0.8487520698646286	0.0
P01591	0.9759616	P01591	0.9990426075304212	0.7996015374459908	JCHAIN	1.0716103352988438	1.0	1.0
P01593	0.97623014	P01593	0.9997044688769184	0.4007399931628273	IGKV1D-33	0.0
P01594	0.97623014	P01594	0.9997044688769184	0.4007399931628273	IGKV1-33	0.0
P01599	0.33414826	P01599	0.3797348274591079	0.2454650058816513	IGKV1-17	0.0	0.0	0.0
P01602	0.9588606	P01602	0.9821896209672076	0.142280179445441	IGKV1-5	2.036717028847354	0.0	0.0	0.0
P01619	0.9761854	P01619	0.9995920905089394	0.4013230573277735	IGKV3-20	2.7677785525788345
P01624	0.9750676	P01624	0.9970479785853886	0.2793423036802722	IGKV3-15	2.532039939837317	0.0	0.0
P01732	0.97810966	P01732	0.994915243194858	0.4131905581733261	CD8A	0.8209452406808289
P01733	0.6411885	P01733	0.8359896397774935	0.1631091220720253	TRBV12-3	0.0	0.0	0.0	0.0
P01743	0.67603004	P01743	0.8747284710351494	0.35361775327954	IGHV1-46	0.0	0.0
P01762	0.94593775	P01762	0.9998821401669432	0.7460542762575983	IGHV3-11	0.0	1.0	1.0
P01763	0.9763	P01763	0.9998821401669432	0.7460527921173178	IGHV3-48	0.0	1.0	1.0
P01764	0.97633946	P01764	0.9999833604178892	0.6945318755838764	IGHV3-23	0.0	1.0
P01766	0.9763	P01766	0.9998821401669432	0.385758907772535	IGHV3-13	0.0	0.0
P01767	0.9761644	P01767	0.9995393043611476	0.7434984130177912	IGHV3-53	0.0	1.0	1.0
P01768	0.97633946	P01768	0.9999833604178892	0.7332689045050628	IGHV3-30	0.0	1.0	1.0
P01772	0.9761644	P01772	0.9995393043611476	0.7434984130177912	IGHV3-33	2.410069364426282	1.0	1.0
P01780	0.97631365	P01780	0.9999170751246694	0.7460527921173178	IGHV3-7	0.0	1.0	1.0
P01782	0.9763266	P01782	0.9999502733924174	0.5590380361200998	IGHV3-9	0.0
P01814	0.69582945	P01814	0.9002690650007281	0.0	IGHV2-70	1.567831343672741	0.0	0.0	0.0
P01833	0.34750986	P01833	0.1319041125708361	0.6450998532983248	PIGR	3.834030582589164	1.0
P01834	0.97634596	P01834	0.9999999710035994	0.9962221323585684	IGKC	6.019677260755493	1.0	1.0	1.0
P01857	0.97634596	P01857	0.9999999999876285	0.9999999061894204	IGHG1	0.0	1.0	1.0	1.0
P01859	0.97634596	P01859	0.9999999996496366	0.9980802067944636	IGHG2	0.0	1.0	1.0	1.0
P01860	0.97634596	P01860	0.9999999983396298	0.9999860343547298	IGHG3	0.0	1.0	1.0	1.0
P01861	0.97634596	P01861	0.9999999998445556	0.9999589546175424	IGHG4	0.0	1.0	1.0	1.0
P01871	0.97609293	P01871	0.999362147699862	0.917251662215938	IGHM	0.071881825978565	1.0	1.0	1.0
P01876	0.97634596	P01876	0.99999999760441	0.879014478361908	IGHA1	0.0	1.0	1.0	1.0
P01877	0.97634596	P01877	0.9999999843870324	0.9015557432378376	IGHA2	0.0	1.0	1.0	1.0
P01880	0.1965564	P01880	0.2010067642290695	0.1439654364967923	IGHD	0.0	0.0	0.0	0.0
P01889	0.98196447	P01889	0.9999976990971796	0.9999999890959907	HLA-B	0.6643086138510719	1.0	1.0	1.0
P01893	0.9763415	P01893	0.9999885824621514	0.9999998622017316	HLA-H	0.2202655484125001	1.0	1.0	1.0
P01903	0.97925913	P01903	0.9999975086991584	0.9969794594037588	HLA-DRA	0.0630522804116816	1.0	1.0	1.0
P01906	0.9788014	P01906	0.999846411279746	0.8494705595227379	HLA-DQA2	0.0	1.0	1.0	1.0
P01911	0.9810999	P01911	0.9999148409588674	0.9825019604196418	HLA-DRB1	0.0	1.0	1.0	1.0
P01920	0.98037124	P01920	0.9999992395248936	0.4244658581453929	HLA-DQB1	0.0
P02008	0.9653886	P02008	0.9619030119681212	0.9804425134532752	HBZ	0.0	1.0	1.0	1.0
P02042	0.97634596	P02042	0.999999994985916	0.9999998702845952	HBD	0.0	1.0	1.0	1.0
P02100	0.9763341	P02100	0.9999695826110488	0.9973563046446856	HBE1	0.0028306846937964	1.0	1.0	1.0
P02144	0.6267223	P02144	0.8216662707557746	0.3970855928419936	MB	0.1499468022921806	0.0
P02452	0.3892302	P02452	0.2575746938553697	0.3521216574965481	COL1A1	4.32614379567832	0.0
P02458	0.47336248	P02458	0.4242629310329231	0.395164529581764	COL2A1	0.0417109029539782	0.0
P02461	0.9104215	P02461	0.926127739705348	0.5350007196755574	COL3A1	2.5756444268804213
P02462	0.38409272	P02462	0.2591215156175008	0.4860925671749445	COL4A1	0.0538063970810097
P02533	0.9813256	P02533	0.9999999995963954	0.9999812284141786	KRT14	1.0111529786148716	1.0	1.0	1.0
P02538	0.9792707	P02538	0.9999998769119356	0.9999050488376812	KRT6A	3.422525653020766	1.0	1.0	1.0
P02545	0.9873376	P02545	0.9999999998949836	0.9999999998895428	LMNA	5.5497248055341	1.0	1.0	1.0
P02549	0.20766184	P02549	0.2178338622590596	0.4590581043498027	SPTA1	0.0
P02585	0.6797645	P02585	0.5180063714344143	0.1156824300139244	TNNC2	1.102650193426571	0.0	0.0	0.0
P02647	0.9795974	P02647	0.9999986768256516	0.881125323677154	APOA1	1.70369430150406	1.0	1.0	1.0
P02649	0.97786075	P02649	0.9993828164139	0.9999692754208694	APOE	7.172182879440362	1.0	1.0	1.0
P02656	0.9581745	P02656	0.9999985726570304	0.998601459896309	APOC3	0.2621904300286404	1.0	1.0	1.0
P02671	0.9763449	P02671	0.9999972397019344	0.9967917442876516	FGA	1.7214020017342444	1.0	1.0	1.0
P02675	0.9854719	P02675	0.999999999665868	0.999997446522782	FGB	4.099846438696881	1.0	1.0	1.0
P02679	0.9785217	P02679	0.9999999981534312	0.9999989587030148	FGG	0.940481448382461	1.0	1.0	1.0
P02730	0.97373563	P02730	0.9645676066976152	0.8676079558983901	SLC4A1	0.0498258332658668	1.0	1.0	1.0
P02743	0.6977046	P02743	0.5587911475430585	0.6272917012331817	APCS	0.0	1.0
P02748	0.50034225	P02748	0.3966749461283185	0.6799429782537179	C9	0.0153137127706697	1.0
P02749	0.96404094	P02749	0.9811574792177246	0.8153174493761599	APOH	0.1006015130122058	1.0	1.0	1.0
P02751	0.97691965	P02751	0.9810746414094338	0.9206227185513416	FN1	5.141838348428948	1.0	1.0	1.0
P02760	0.23716684	P02760	0.1395556082776885	0.6668263189241224	AMBP	0.584793896323937	1.0
P02763	0.97718143	P02763	0.9999983438455394	0.9561407405284778	ORM1	0.1814567775401815	1.0	1.0	1.0
P02765	0.9755744	P02765	0.998141404491494	0.9937790855811528	AHSG	0.8860550301998031	1.0	1.0	1.0
P02768	0.9794276	P02768	0.9999999999974928	0.9999976882139628	ALB	0.0537409110669315	1.0	1.0	1.0
P02774	0.9766989	P02774	0.9998355151613434	0.9706909752663586	GC	0.0266172124458935	1.0	1.0	1.0
P02778	0.42996004	P02778	0.2829415566996735	0.0	CXCL10	1.7590587936835491	0.0	0.0	0.0
P02786	0.9761972	P02786	0.9996215391644692	0.9999999872697592	TFRC	3.9629911154052486	1.0	1.0	1.0
P02787	0.9864493	P02787	0.9999537346977592	0.9997905432523604	TF	0.0197448766609127	1.0	1.0	1.0
P02788	0.97978276	P02788	0.999999999954276	0.9999930685734518	LTF	0.0398898142363126	1.0	1.0	1.0
P02790	0.7087064	P02790	0.5964857429116955	0.6254953772548646	HPX	0.8736456157657758	1.0
P02792	0.98714906	P02792	0.9999999974066746	0.9999998379898628	FTL	10.054016017809053	1.0	1.0	1.0
P02794	0.98718345	P02794	0.999998984479952	0.999932808227504	FTH1	8.11388868121002	1.0	1.0	1.0
P02810	0.91026103	P02810	0.8337561263945245	0.0	PRH1; PRH2	0.0	0.0	0.0	0.0
P03951	0.46096268	P03951	0.4923058989700611	0.4117680951441561	F11	0.0
P03952	0.5735374	P03952	0.4564758005382807	0.397696477646401	KLKB1	0.1462624936784559	0.0
P03956	0.29717016	P03956	0.1493501636174628	0.2818267411222687	MMP1	3.620731593840579	0.0	0.0
P03971	0.20572539	P03971	0.2344925626468185	0.2230327884698665	AMH	3.9649480076644674	0.0	0.0
P03986	0.315238	P03986	0.3570417164266226	0.1354645857762605	TRGC2	0.1839614246748177	0.0	0.0	0.0
P04003	0.23393169	P04003	0.1449224567924287	0.4469476990971022	C4BPA	0.9206299963731618
P04004	0.9792778	P04004	0.9974144750250924	0.9913029828603712	VTN	1.1076481089187973	1.0	1.0	1.0
P04035	0.42767873	P04035	0.1831283029031867	0.5336834960234628	HMGCR	2.9412984216131655
P04040	0.98240316	P04040	0.9999999804208036	0.9999477246065632	CAT	3.216555885970777	1.0	1.0	1.0
P04049	0.96996665	P04049	0.989559699159972	0.6771499755154414	RAF1	3.070352574348174	1.0
P04062	0.42158088	P04062	0.1399852938753023	0.9984725631119362	GBA1	0.0	1.0	1.0	1.0
P04070	0.19468555	P04070	0.129823033961999	0.6979581942004927	PROC	0.4836599182110312	1.0
P04075	0.97634596	P04075	0.9999999998770592	0.9999999999265348	ALDOA	8.41221596665277	1.0	1.0	1.0
P04080	0.9871121	P04080	0.9999186298899304	0.9999857151848284	CSTB	6.890789654587737	1.0	1.0	1.0
P04083	0.9872392	P04083	0.9999999999996408	0.9999996847938452	ANXA1	6.5290779293588255	1.0	1.0	1.0
P04114	0.46870732	P04114	0.3462622700224476	0.6140068203208404	APOB	0.0233863269616403	1.0
P04150	0.5746953	P04150	0.3965327585992672	0.7614882669066657	NR3C1	0.9300591362250744	1.0	1.0
P04179	0.9854	P04179	0.9999999995858454	0.9999711541848342	SOD2	0.0	1.0	1.0	1.0
P04180	0.336221	P04180	0.2426369599071079	0.3132263189990823	LCAT	3.0353215178787405	0.0
P04181	0.5517175	P04181	0.2223730800441405	0.978834126685834	OAT	3.3361947293996663	1.0	1.0	1.0
P04198	0.7533194	P04198	0.5429705184063065	0.3563105788476537	MYCN	0.4193036264665983	0.0
P04216	0.30543813	P04216	0.212007198966256	0.1936554521734106	THY1	1.379067321339829	0.0	0.0	0.0
P04233	0.98465085	P04233	0.9999996486497444	0.9999948441596416	CD74	7.0055204992745415	1.0	1.0	1.0
P04234	0.9801589	P04234	0.9986226332676248	0.8147353664719266	CD3D	1.8227437956641297	1.0	1.0	1.0
P04259	0.97803086	P04259	0.9999995776940888	0.9999041647779516	KRT6B	4.8578284764708535	1.0	1.0	1.0
P04264	0.98545897	P04264	0.999999947036313	0.9998490717548716	KRT1	0.0	1.0	1.0	1.0
P04271	0.97364897	P04271	0.9987533429695988	0.3813256407618214	S100B	1.4958859113460787	0.0
P04275	0.587719	P04275	0.452832221463079	0.4150628800713965	VWF	0.0338408795865864
P04278	0.7669419	P04278	0.8275973619759267	0.7196295071562019	SHBG	0.0171573018673189	1.0	1.0
P04350	0.9842374	P04350	0.999999999999964	0.9999999999981022	TUBB4A	0.1118158295195723	1.0	1.0	1.0
P04406	0.97634596	P04406	0.9999999992100056	0.9999999997922998	GAPDH	9.74516044703115	1.0	1.0	1.0
P04435	0.66192234	P04435	0.8582185322968099	0.3289350634464311	TRBV7-9	0.0	0.0
P04439	0.9836143	P04439	0.9999885824621514	0.9999998534938668	HLA-A	0.6274727902873971	1.0	1.0	1.0
P04440	0.9832736	P04440	0.9998408116434278	0.8684256995244999	HLA-DPB1	0.0	1.0	1.0	1.0
P04626	0.8911699	P04626	0.8839126912604199	0.690448746001831	ERBB2	4.189225961181881	1.0
P04629	0.40757596	P04629	0.215650384111394	0.4587334648889759	NTRK1	0.0151250228887645
P04632	0.97634596	P04632	0.999999999970005	0.99999999988503	CAPNS1	6.575613539763493	1.0	1.0	1.0
P04792	0.9870222	P04792	0.9999999996172384	0.9999999908985548	HSPB1	8.667822204568164	1.0	1.0	1.0
P04798	0.49697542	P04798	0.6258673828942485	0.3639799792510456	CYP1A1	0.0	0.0
P04839	0.9845605	P04839	0.9979700876345242	0.9749925967649962	CYBB	3.0758255688133063	1.0	1.0	1.0
P04843	0.9870913	P04843	0.999999376332231	0.9999999999700888	RPN1	4.131897449947203	1.0	1.0	1.0
P04844	0.9868237	P04844	0.99997813347029	0.9999999999960448	RPN2	4.562895845681232	1.0	1.0	1.0
P04899	0.9858438	P04899	0.9999999735587768	0.999999949931065	GNAI2	4.404854524053545	1.0	1.0	1.0
P04908	0.9873625	P04908	0.9999929716904278	0.9999999989684608	H2AC4; H2AC8	0.0	1.0	1.0	1.0
P05023	0.9873438	P05023	0.9999522994858964	0.9999997675587712	ATP1A1	5.704622108756774	1.0	1.0	1.0
P05026	0.9814152	P05026	0.9880295804972612	0.9999995854361908	ATP1B1	3.832106427452712	1.0	1.0	1.0
P05060	0.24117343	P05060	0.1661018603985651	0.3563147067679583	CHGB	0.0474506458150515	0.0
P05062	0.4839114	P05062	0.5967000408032672	0.91776998174057	ALDOB	0.3230767785381594	1.0	1.0	1.0
P05067	0.9768217	P05067	0.968153241306818	0.8924248448733555	APP	3.050211485622659	1.0	1.0	1.0
P05089	0.6228571	P05089	0.4427099942789657	0.400216289902689	ARG1	0.0
P05091	0.9844869	P05091	0.9999932399914148	0.999993458987691	ALDH2	3.3480889567102197	1.0	1.0	1.0
P05093	0.29096895	P05093	0.1719477853766612	0.1941379040287431	CYP17A1	0.0	0.0	0.0	0.0
P05106	0.38138452	P05106	0.1298489910442253	0.3209852739799643	ITGB3	0.0276814758219954	0.0
P05107	0.9849145	P05107	0.9999999920946172	0.999776527459706	ITGB2	4.035619743840011	1.0	1.0	1.0
P05108	0.61686796	P05108	0.5601014075078112	0.5611735263815197	CYP11A1	0.0222583130422013
P05109	0.97634596	P05109	0.9999999981009844	0.9999999623104048	S100A8	6.293232725617077	1.0	1.0	1.0
P05112	0.29008833	P05112	0.1379719647411482	0.1839213024848049	IL4	0.0	0.0	0.0	0.0
P05121	0.88913846	P05121	0.8959049445574337	0.6564851468868527	SERPINE1	3.84617817765476	1.0
P05129	0.3690257	P05129	0.2752600818558623	0.491260865768035	PRKCG	1.4300425710258786
P05141	0.9869021	P05141	0.9999972501769654	0.9999989464769444	SLC25A5	7.60342674184863	1.0	1.0	1.0
P05155	0.8857787	P05155	0.8724308630451547	0.8505801210669509	SERPING1	1.8075053219083796	1.0	1.0	1.0
P05160	0.19166146	P05160	0.1323987851327267	0.5517567906379723	F13B	0.0
P05162	0.74513286	P05162	0.7831843782713684	0.0655161482662984	LGALS2	1.12946699871859	0.0	0.0	0.0
P05164	0.9808415	P05164	0.99999999999934	0.9999962461067314	MPO	0.631446868404794	1.0	1.0	1.0
P05165	0.82080835	P05165	0.662310980033655	0.950755528176531	PCCA	0.2376067464818946	1.0	1.0	1.0
P05181	0.37183172	P05181	0.1909561334995808	0.4057880280402048	CYP2E1	0.0791896501926738
P05186	0.77385795	P05186	0.7668514868127393	0.439397786780875	ALPL	0.0475862802939885
P05187	0.343895	P05187	0.2394328200260326	0.3379978103948001	ALPP	3.2374582040567055	0.0
P05198	0.98705614	P05198	0.9999922556198876	0.9999397148332696	EIF2S1	3.6760999239850287	1.0	1.0	1.0
P05305	0.35953873	P05305	0.2953005915298246	0.0526177230590328	EDN1	3.6496015460754503	0.0	0.0	0.0
P05362	0.9799865	P05362	0.9967369076586482	0.9071374351474296	ICAM1	4.424514541815842	1.0	1.0	1.0
P05386	0.9869518	P05386	0.9999999999779786	0.9999999999801154	RPLP1	8.197285949744838	1.0	1.0	1.0
P05387	0.97634584	P05387	0.9999997088951296	0.9999999978786996	RPLP2	7.944970340638173	1.0	1.0	1.0
P05388	0.98729426	P05388	0.9999998489722473	0.9999999999637604	RPLP0	8.276906599087672	1.0	1.0	1.0
P05452	0.9596824	P05452	0.990258960840336	0.4545265689821589	CLEC3B	0.1363999211304777
P05455	0.9865921	P05455	0.9999978812634852	0.999998171011485	SSB	4.528390030375419	1.0	1.0	1.0
P05538	0.5284401	P05538	0.7186323949156558	0.1521490887786758	HLA-DQB2	0.0	0.0	0.0	0.0
P05543	0.5523362	P05543	0.6034259367385287	0.3400916235491401	SERPINA7	0.0	0.0
P05556	0.9847238	P05556	0.9994491769256886	0.9999947304405642	ITGB1	3.151628423366333	1.0	1.0	1.0
P05771	0.9762713	P05771	0.9998086003509749	0.8139911839589367	PRKCB	0.3590645497447304	1.0	1.0	1.0
P05783	0.97634596	P05783	0.9999999983003112	0.9999999967567608	KRT18	8.6695427794878	1.0	1.0	1.0
P05787	0.9837127	P05787	0.9999999999998204	0.9999999999999536	KRT8	6.849061779967031	1.0	1.0	1.0
P05813	0.33678818	P05813	0.345863959533965	0.2399203348048887	CRYBA1	0.0	0.0	0.0
P05976	0.93029	P05976	0.8286002345624188	0.3964841333645917	MYL1	0.0	0.0
P05997	0.31314874	P05997	0.1807174333642005	0.4773177218403955	COL5A2	0.4209697900705269
P06127	0.6368336	P06127	0.5460597358636717	0.6099442352030824	CD5	0.9623645068531476	1.0
P06132	0.9870956	P06132	0.9969206238354558	0.8163215128198004	UROD	4.455353368335574	1.0	1.0	1.0
P06133	0.40618148	P06133	0.3913375700971966	0.1768641446757655	UGT2B4	0.0	0.0	0.0	0.0
P06213	0.34497187	P06213	0.131051538436283	0.4663157977750224	INSR	0.80518832042688
P06239	0.9763457	P06239	0.9999992754197324	0.9845164642490314	LCK	0.8032787058777082	1.0	1.0	1.0
P06241	0.9841335	P06241	0.9976366061586404	0.9129393757253352	FYN	0.9039372652422474	1.0	1.0	1.0
P06280	0.9829124	P06280	0.9872574922169056	0.9240701445635192	GLA	3.963515075563764	1.0	1.0	1.0
P06312	0.9702992	P06312	0.9899150027595136	0.51767991650695	IGKV4-1	2.8076901273576036
P06396	0.9871207	P06396	0.999999814335398	0.9999983106958285	GSN	2.996009381195572	1.0	1.0	1.0
P06401	0.36634362	P06401	0.2235394856104424	0.469734097535127	PGR	0.0
P06493	0.98537606	P06493	0.9941907837014512	0.882755587192559	CDK1	3.647500427438142	1.0	1.0	1.0
P06576	0.9872207	P06576	0.9999999999958176	0.9999999999974588	ATP5F1B	6.596208621191638	1.0	1.0	1.0
P06681	0.27833337	P06681	0.1453993017628629	0.8414597591626858	C2	0.0	1.0	1.0	1.0
P06702	0.9865324	P06702	0.9999999999959612	0.99999999978817	S100A9	5.755447551781016	1.0	1.0	1.0
P06703	0.9872909	P06703	0.9999994133899872	0.9999947654952288	S100A6	9.124814487068187	1.0	1.0	1.0
P06727	0.5436818	P06727	0.5004542680540977	0.2954574699476471	APOA4	0.4165113661493928	0.0	0.0
P06729	0.94655234	P06729	0.9262736142481552	0.5010560851106719	CD2	0.9520189613547072
P06730	0.97533005	P06730	0.997602680807534	0.999546593825242	EIF4E	2.259098104869616	1.0	1.0	1.0
P06731	0.9691701	P06731	0.9922575280699282	0.8492412913238624	CEACAM5	7.102795924275756	1.0	1.0	1.0
P06733	0.97634596	P06733	0.9999999999993344	0.9999999999917876	ENO1	6.7450647644954165	1.0	1.0	1.0
P06737	0.98669076	P06737	0.9842331221820044	0.9999004003253664	PYGL	1.1280855741217286	1.0	1.0	1.0
P06744	0.98733926	P06744	0.9999999770743592	0.9999999996069938	GPI	5.280956237606939	1.0	1.0	1.0
P06748	0.9871904	P06748	0.9999999947878926	0.9999999988066914	NPM1	5.991739695499084	1.0	1.0	1.0
P06753	0.97634596	P06753	0.9999999206317788	0.9996464828047472	TPM3	5.016746947744019	1.0	1.0	1.0
P06756	0.37560746	P06756	0.1735176664788501	0.9956211440988452	ITGAV	1.741710397002283	1.0	1.0	1.0
P06858	0.50083613	P06858	0.635290875320931	0.1836293649676978	LPL	0.0883513499336789	0.0	0.0	0.0
P06865	0.9762831	P06865	0.9998388212274318	0.9999996029355612	HEXA	3.349842252446001	1.0	1.0	1.0
P06899	0.98543733	P06899	0.9999996892116308	0.9999999091968254	H2BC11	3.1847397262424497	1.0	1.0	1.0
P07099	0.8685646	P07099	0.7921450716419896	0.999999551862948	EPHX1	2.340502763281723	1.0	1.0	1.0
P07101	0.6968478	P07101	0.7495036810542359	0.5203333283402763	TH	1.3826818553699294
P07108	0.97633034	P07108	0.9999599713689612	0.9999518244653206	DBI	5.328458186028674	1.0	1.0	1.0
P07195	0.97634596	P07195	0.9999999997774172	0.9999992942190408	LDHB	1.1153959558657738	1.0	1.0	1.0
P07196	0.9763516	P07196	0.9999686908892956	0.8887680103743131	NEFL	0.1103469597804372	1.0	1.0	1.0
P07197	0.9741813	P07197	0.9999820211470908	0.8871510862194779	NEFM	0.1730778731149725	1.0	1.0	1.0
P07203	0.97634596	P07203	0.9999999939717242	0.9999994062078124	GPX1	7.764376778949504	1.0	1.0	1.0
P07205	0.98691326	P07205	0.9999999701381102	0.9999890538476348	PGK2	0.0	1.0	1.0	1.0
P07237	0.9869524	P07237	0.9999999999070897	0.9999999999983986	P4HB	6.922194319512984	1.0	1.0	1.0
P07288	0.5764529	P07288	0.4501166728303916	0.0262750611875579	KLK3	0.1088632882659774	0.0	0.0	0.0
P07306	0.61187303	P07306	0.6275771008688839	0.3272719712944449	ASGR1	2.817781740783374	0.0
P07315	0.32676533	P07315	0.173371475607425	0.0479760816115509	CRYGC	0.0	0.0	0.0	0.0
P07316	0.14997546	P07316	0.173371475607425	0.0	CRYGB	0.0	0.0	0.0	0.0
P07332	0.49615726	P07332	0.1395298540833705	0.7413050276684041	FES	2.0424751199872877	1.0	1.0
P07333	0.62467575	P07333	0.4894781747837919	0.4740347045839406	CSF1R	2.615522763639018
P07339	0.98722804	P07339	0.999993766680348	0.9999999704111496	CTSD	5.5641082467101075	1.0	1.0	1.0
P07355	0.9870912	P07355	0.999999999999992	0.999999999999866	ANXA2	5.711338220173612	1.0	1.0	1.0
P07357	0.22254081	P07357	0.2127778765649209	0.3361251510547651	C8A	0.0765056280145811	0.0
P07359	0.49487007	P07359	0.1603009557231372	0.0884341131456325	GP1BA	0.3129534708574797	0.0	0.0	0.0
P07384	0.98731184	P07384	0.9999996375828446	0.9999999374071864	CAPN1	4.699334091422876	1.0	1.0	1.0
P07437	0.9873125	P07437	0.99999999999999	0.9999999999998338	TUBB	0.0	1.0	1.0	1.0
P07477	0.60867536	P07477	0.535601096040854	0.5176539939796968	PRSS1	0.0
P07585	0.3850552	P07585	0.2847107512082988	0.4266494300453323	DCN	0.8289119726446129
P07602	0.98711395	P07602	0.9998913665343028	0.9999960986083564	PSAP	5.356992816611657	1.0	1.0	1.0
P07686	0.9872564	P07686	0.999996381285935	0.999999125822045	HEXB	3.2926750506223197	1.0	1.0	1.0
P07737	0.98639596	P07737	0.999999999839487	0.9999999989638468	PFN1	7.671388745344755	1.0	1.0	1.0
P07741	0.9873611	P07741	0.9999994707283676	0.999999534690832	APRT	6.665394140043296	1.0	1.0	1.0
P07766	0.95754814	P07766	0.941659924224252	0.2641571042556552	CD3E	1.6987275906702608	0.0	0.0
P07814	0.98680276	P07814	0.9991217256258776	0.9999039809759468	EPRS1	3.180030218985953	1.0	1.0	1.0
P07858	0.986896	P07858	0.999999299972832	0.9999999734545164	CTSB	6.20509206792824	1.0	1.0	1.0
P07864	0.98608845	P07864	0.999968700815144	0.9991763235536464	LDHC	0.1988737120698382	1.0	1.0	1.0
P07900	0.9873645	P07900	0.9999997555563588	0.9999999879660448	HSP90AA1	6.190519585513027	1.0	1.0	1.0
P07910	0.9870755	P07910	0.9999999287948956	0.9999999860242432	HNRNPC	4.4838183908954505	1.0	1.0	1.0
P07911	0.38312435	P07911	0.2265680174724239	0.3700013545772167	UMOD	0.0	0.0
P07919	0.98705286	P07919	0.999999992637728	0.9999998469466806	UQCRH	4.745019818264213	1.0	1.0	1.0
P07942	0.510916	P07942	0.3142931161382067	0.4665480612008968	LAMB1	3.685251507442464
P07947	0.9866035	P07947	0.9976366061586404	0.8974479339725804	YES1	5.091056566069924	1.0	1.0	1.0
P07948	0.9858766	P07948	0.996645578609222	0.9996819966445324	LYN	2.508962596607741	1.0	1.0	1.0
P07949	0.31229097	P07949	0.2114885484028068	0.6115141842907527	RET	0.0432355836649095	1.0
P07951	0.97634596	P07951	0.9999998343698784	0.9994327120200688	TPM2	5.985488939702145	1.0	1.0	1.0
P07954	0.9873217	P07954	0.9999965896938676	0.9999971772663272	FH	3.355560335156919	1.0	1.0	1.0
P07996	0.7647437	P07996	0.7227381557476072	0.5678078387076303	THBS1	3.8936819725721583
P08048	0.22587809	P08048	0.2439447994545588	0.183851555193321	ZFY	0.0070969689494107	0.0	0.0	0.0
P08069	0.5078789	P08069	0.6536343053286464	0.4835558352484413	IGF1R	4.547422746771551
P08100	0.51828915	P08100	0.4916554363741576	0.1150708076874977	RHO	0.0	0.0	0.0	0.0
P08123	0.42208692	P08123	0.2673453976019426	0.3459746755298387	COL1A2	2.0367243929045147	0.0
P08133	0.98639655	P08133	0.9999999999985432	0.9999999993432626	ANXA6	1.625598630754411	1.0	1.0	1.0
P08134	0.98727405	P08134	0.9999999999885776	0.9999999840649048	RHOC	5.854686595881173	1.0	1.0	1.0
P08138	0.24288684	P08138	0.167971206906831	0.2786431073987795	NGFR	0.2413503591257076	0.0	0.0
P08174	0.48027688	P08174	0.3258361798922199	0.8718556545572932	CD55	3.3059725575718324	1.0	1.0	1.0
P08183	0.40360555	P08183	0.2148183875490499	0.502156033312721	ABCB1	0.1344773483370871
P08195	0.9867958	P08195	0.9992732582100152	0.999999997057199	SLC3A2	4.440779842252754	1.0	1.0	1.0
P08217	0.47685623	P08217	0.467141573516957	0.2477964159385472	CELA2A	0.0428550249231469	0.0	0.0
P08218	0.3917166	P08218	0.3832396186908041	0.3259198527346051	CELA2B	0.0	0.0
P08235	0.27519992	P08235	0.1428923997406563	0.4496318378353399	NR3C2	0.0700968616934116
P08236	0.98442614	P08236	0.99999968560516	0.9991738427807652	GUSB	4.237727816260667	1.0	1.0	1.0
P08237	0.97615474	P08237	0.9995153204306556	0.955177005187534	PFKM	2.482495215899304	1.0	1.0	1.0
P08238	0.9873689	P08238	0.999998024612412	0.9999999937878364	HSP90AB1	7.860900773877372	1.0	1.0	1.0
P08240	0.9530804	P08240	0.8496277531451203	0.9944287279668422	SRPRA	5.94244929616765	1.0	1.0	1.0
P08243	0.50069064	P08243	0.6349282032266728	0.7750568296337015	ASNS	1.2796387238918911	1.0	1.0
P08246	0.97885317	P08246	0.9999990816155448	0.9967194010111332	ELANE	0.0	1.0	1.0	1.0
P08254	0.6886853	P08254	0.6988017079834373	0.2355174447571836	MMP3	0.1950615582262949	0.0	0.0
P08311	0.97868377	P08311	0.9999863243387264	0.982989731852144	CTSG	0.0	1.0	1.0	1.0
P08319	0.9609277	P08319	0.9831367482072912	0.3951274291285016	ADH4	0.0574388615422091	0.0
P08397	0.716809	P08397	0.9312042355392076	0.558232596460058	HMBS	3.666257095772635
P08473	0.3031699	P08473	0.1364336071316456	0.4018792286676452	MME	0.0104833478194904
P08476	0.18875296	P08476	0.1657134508366005	0.3059714640646216	INHBA	0.2249532725613377	0.0
P08514	0.5688991	P08514	0.3460949578368709	0.5218511767520353	ITGA2B	0.4559155764900287
P08519	0.25018087	P08519	0.1604508269154989	0.374402527593984	LPA	0.0225398251753844	0.0
P08559	0.98716766	P08559	0.9998915348276348	0.9035977068220074	PDHA1	4.521248746959471	1.0	1.0	1.0
P08567	0.9855751	P08567	0.999889667469644	0.8512452273576824	PLEK	3.4802988719138184	1.0	1.0	1.0
P08571	0.6711059	P08571	0.8688225850708353	0.9999961892772304	CD14	7.39896556558992	1.0	1.0	1.0
P08572	0.7004616	P08572	0.7065974922662569	0.7014148641965683	COL4A2	0.3665428727117811	1.0	1.0
P08574	0.9871492	P08574	0.998908971501848	0.999996833651044	CYC1	6.590599521941626	1.0	1.0	1.0
P08575	0.97906953	P08575	0.9999677717127894	0.9593079079449202	PTPRC	1.743864391768084	1.0	1.0	1.0
P08579	0.98728764	P08579	0.9975704632222158	0.9596806270504662	SNRPB2	4.720830785334565	1.0	1.0	1.0
P08582	0.9002244	P08582	0.9366229052682185	0.6124695331114725	MELTF	2.91510836556979	1.0
P08590	0.63383585	P08590	0.8286002345624188	0.1446551706823164	MYL3	0.0	0.0	0.0	0.0
P08603	0.58613676	P08603	0.4917927137390886	0.8262541669071883	CFH	2.69473205897305	1.0	1.0	1.0
P08621	0.98715115	P08621	0.9999998237671056	0.9999969084880796	SNRNP70	5.558999067533511	1.0	1.0	1.0
P08631	0.9755563	P08631	0.9981006655632264	0.9733762386986136	HCK	2.113976556982839	1.0	1.0	1.0
P08637	0.97759366	P08637	0.9999886872263358	0.8570355883509372	FCGR3A	4.731740282427988	1.0	1.0	1.0
P08648	0.92341065	P08648	0.8663237582707167	0.7925315478799076	ITGA5	4.307656241741695	1.0	1.0
P08651	0.21556456	P08651	0.158723194658878	0.6250137183093941	NFIC	2.4374317377225836	1.0
P08670	0.98615706	P08670	0.9999999999963676	0.9999999413773364	VIM	7.029798991911808	1.0	1.0	1.0
P08684	0.2015836	P08684	0.2087201863761679	0.5194852518393627	CYP3A4	0.0363101392678828
P08697	0.96639043	P08697	0.9978325421325328	0.9284698059391212	SERPINF2	0.1269032146412756	1.0	1.0	1.0
P08708	0.97634596	P08708	0.9999999998959344	0.9999999794559596	RPS17	1.589114041094956	1.0	1.0	1.0
P08709	0.24103087	P08709	0.1453104270178079	0.4190637383260395	F7	0.1270456105738179
P08727	0.9796509	P08727	0.999999999998918	0.9999999999979946	KRT19	8.278991507398368	1.0	1.0	1.0
P08729	0.97855043	P08729	0.99999999977202	0.9999999986462436	KRT7	5.511014918041167	1.0	1.0	1.0
P08754	0.9841558	P08754	0.9999995324487624	0.9999978553987354	GNAI3	3.020616172068234	1.0	1.0	1.0
P08758	0.9868869	P08758	0.9999999996015698	0.9999999997208672	ANXA5	4.912701663277583	1.0	1.0	1.0
P08779	0.9787193	P08779	0.9999999097629476	0.999974621506725	KRT16	2.1874818921269585	1.0	1.0	1.0
P08842	0.23430966	P08842	0.1381643182298997	0.7862771575205161	STS	0.3693845165379159	1.0	1.0
P08865	0.97634596	P08865	0.9999999990804882	0.9999999883747318	RPSA	5.971265058657058	1.0	1.0	1.0
P08908	0.17559369	P08908	0.1625508772129025	0.0599761481748672	HTR1A	0.0	0.0	0.0	0.0
P08912	0.16928117	P08912	0.2239830768625606	0.1442377783417432	CHRM5	0.0	0.0	0.0	0.0
P08913	0.14540388	P08913	0.1368793401488495	0.2030718467542822	ADRA2A	1.3285121940375575	0.0	0.0
P08922	0.56040686	P08922	0.3820890474738653	0.4636385984825818	ROS1	0.004842127557686
P08F94	0.26884237	P08F94	0.1991935368368819	0.3132247420134595	PKHD1	0.1130044811138429	0.0
P09001	0.9841352	P09001	0.9637389647893216	0.9644425368274812	MRPL3	3.507953173350796	1.0	1.0	1.0
P09012	0.98722804	P09012	0.9997656467270332	0.9878312703702008	SNRPA	4.812580331029115	1.0	1.0	1.0
P09017	0.1911242	P09017	0.2157015519021712	0.1386770136430364	HOXC4	1.8935930268050751	0.0	0.0	0.0
P09104	0.98572296	P09104	0.9999999998371952	0.9999996967581948	ENO2	4.748618455112095	1.0	1.0	1.0
P09105	0.35938895	P09105	0.2218983216676995	0.2834740676725623	HBQ1	0.0	0.0	0.0
P09110	0.9857582	P09110	0.9999968134550072	0.9998082055897056	ACAA1	3.8232685918744016	1.0	1.0	1.0
P09131	0.24857068	P09131	0.3235532696385301	0.4587613761199655	SLC10A3	5.164999838143451
P09132	0.79645884	P09132	0.4450809650926287	0.6993618144184258	SRP19	2.082999350593713	1.0
P09211	0.98709095	P09211	0.9999999999915636	0.999999999786448	GSTP1	7.557334624633269	1.0	1.0	1.0
P09237	0.34828046	P09237	0.2545774553050537	0.442569760831919	MMP7	4.625769316665433
P09382	0.9873677	P09382	0.9999999996864284	0.999994990340406	LGALS1	6.413181382537388	1.0	1.0	1.0
P09429	0.9862097	P09429	0.9806441485377762	0.7016158643104963	HMGB1	3.48878997933088	1.0	1.0
P09455	0.9646662	P09455	0.9999993644635792	0.0662426046664605	RBP1	0.1267818708806558	0.0	0.0	0.0
P09467	0.9873675	P09467	0.9999949661039512	0.9999235909787798	FBP1	2.9940727926398307	1.0	1.0	1.0
P09471	0.9665069	P09471	0.9999994627314508	0.9999960053371348	GNAO1	0.0318943194963218	1.0	1.0	1.0
P09488	0.9826333	P09488	0.9999790259101728	0.78293548241976	GSTM1	0.0157224639863078	1.0	1.0
P09493	0.98726404	P09493	0.9999997662347644	0.99575347753364	TPM1	4.197795634606501	1.0	1.0	1.0
P09496	0.9868378	P09496	0.9998844495711084	0.999908750078772	CLTA	2.815090842009181	1.0	1.0	1.0
P09497	0.9870511	P09497	0.9999560635022264	0.8547200553238818	CLTB	4.033875914618837	1.0	1.0	1.0
P09525	0.98648584	P09525	0.9999999931845176	0.9999999993743224	ANXA4	2.6427372251370316	1.0	1.0	1.0
P09543	0.9849134	P09543	0.9977973950081568	0.8912578467382846	CNP	4.52415874409663	1.0	1.0	1.0
P09544	0.17036584	P09544	0.1410828883922862	0.3781704372861152	WNT2	0.0414363767355563	0.0
P09601	0.9804332	P09601	0.9986864814222316	0.9999974824217338	HMOX1	4.1896049676199745	1.0	1.0	1.0
P09619	0.96466297	P09619	0.9841037911790084	0.6646864684461443	PDGFRB	0.240642905907964	1.0
P09622	0.9872436	P09622	0.9999982641206536	0.9999804464365358	DLD	3.2800657639855184	1.0	1.0	1.0
P09630	0.70156556	P09630	0.9082831835089096	0.4787476567235137	HOXC6	1.3661160031981645
P09651	0.98706436	P09651	0.999999999999696	0.9999999999900469	HNRNPA1	7.88989429615799	1.0	1.0	1.0
P09661	0.98705286	P09661	0.9998366619560648	0.9958282034517252	SNRPA1	4.538093771911444	1.0	1.0	1.0
P09668	0.98736054	P09668	0.999940303111458	0.9999992352684428	CTSH	4.4530520085493706	1.0	1.0	1.0
P09669	0.9763455	P09669	0.9999987941005624	0.9999887211645112	COX6C	4.164224476140265	1.0	1.0	1.0
P09681	0.20036194	P09681	0.2148649780303466	0.129667937883618	GIP	0.0	0.0	0.0	0.0
P09693	0.44276696	P09693	0.2205485844250257	0.2037935081996369	CD3G	0.4835890130134776	0.0	0.0
P09758	0.33608788	P09758	0.1703671134879467	0.8411208166923633	TACSTD2	7.89292764969481	1.0	1.0	1.0
P09769	0.9852616	P09769	0.996645578609222	0.9368802977160158	FGR	2.934938983728899	1.0	1.0	1.0
P09848	0.40437916	P09848	0.3872416720346071	0.405438867701212	LCT	0.0400919200505137
P09874	0.98638934	P09874	0.9999798467979132	0.9998387233057064	PARP1	3.6743585491448942	1.0	1.0	1.0
P09884	0.33249125	P09884	0.3777443309772397	0.5587428099341389	POLA1	1.144027533640844
P09913	0.34156898	P09913	0.3886660091037839	0.4557823487712548	IFIT2	1.4859339387206332
P09914	0.95732456	P09914	0.919282539854652	0.4158998796570862	IFIT1	1.8939524310561628
P09917	0.982357	P09917	0.9998448113753337	0.8571358008061836	ALOX5	0.0046642851839143	1.0	1.0	1.0
P09960	0.9872666	P09960	0.9999933897765014	0.9999933938735902	LTA4H	3.642827184485153	1.0	1.0	1.0
P09972	0.97634584	P09972	0.9999995673920546	0.9999912311229948	ALDOC	4.537840543374621	1.0	1.0	1.0
P0C025	0.5579133	P0C025	0.5988413411550453	0.3158742675504919	NUDT17	3.0019326606793544	0.0
P0C091	0.25935996	P0C091	0.2667683626602831	0.2647157009882547	FREM3	0.0	0.0	0.0
P0C0L4	0.96852833	P0C0L4	0.9602214861370562	0.999097714889967	C4A	0.0	1.0	1.0	1.0
P0C0L5	0.974663	P0C0L5	0.9602214861370562	0.9991016313466912	C4B; C4B_2	0.0	1.0	1.0	1.0
P0C0S5	0.9869125	P0C0S5	0.999999802783685	0.9999999420549266	H2AZ1	6.902065556042293	1.0	1.0	1.0
P0C0S8	0.9856516	P0C0S8	0.9999929716904278	0.9999999989684608	H2AC11; H2AC13; H2AC15; H2AC16; H2AC17	0.0	1.0	1.0	1.0
P0C221	0.20336461	P0C221	0.1312539646561991	0.3090152383538109	CCDC175	0.0	0.0
P0C604	0.1555511	P0C604	0.1301910698520618	0.0	OR4A8	0.0	0.0	0.0	0.0
P0C623	0.45504284	P0C623	0.5428446491120347	0.1461795117592428	OR4Q2	0.0	0.0	0.0	0.0
P0C6A0	0.4018712	P0C6A0	0.3528194199602007	0.3066652844128841	ZGLP1	0.8148036384754109	0.0
P0C7H9	0.15441449	P0C7H9	0.1307756916510049	0.2025844285764248	USP17L7	0.0	0.0	0.0
P0C7I0	0.14593537	P0C7I0	0.2143897396828243	0.3825656873510168	USP17L8	0.0	0.0
P0C7N4	0.37135583	P0C7N4	0.508802278400859	0.4772040598687651	TMEM191B	1.1195499769089257
P0C7P1	0.17632315	P0C7P1	0.1680676690120059	0.4116835255174879	RBMY1D	0.0
P0C7P3	0.48664677	P0C7P3	0.341057017454185	0.3532415671805382	SLFN14	0.1482833540611653	0.0
P0C7T5	0.2431796	P0C7T5	0.1352872318171376	0.3638754480836809	ATXN1L	2.897115820693528	0.0
P0C7T7	0.6079151	P0C7T7	0.8042402489611328	0.0299095929928316	FRMD6-AS1	0.0	0.0	0.0	0.0
P0C7U9	0.19319595	P0C7U9	0.1957553803327318	0.1800428440823793	FAM87A	0.0793279325419634	0.0	0.0	0.0
P0C7V4	0.21630968	P0C7V4	0.2304380576111153	0.3214253669244544	FAM90A15P	0.0	0.0
P0C7V6	0.25308195	P0C7V6	0.2803401973363306	0.196632911424971	SUPT20HL2	0.0	0.0	0.0	0.0
P0C7W8	0.21630968	P0C7W8	0.2304380576111153	0.3214253669244544	FAM90A13P	0.0	0.0
P0C7W9	0.21630968	P0C7W9	0.2304380576111153	0.3678078662292909	FAM90A14	0.0	0.0
P0C7X0	0.21630968	P0C7X0	0.2304380576111153	0.2036810001357817	FAM90A24P	0.0	0.0	0.0
P0C851	0.22940649	P0C851	0.3048665117190096	0.0727707876371649	PIRT	0.0421725079765619	0.0	0.0	0.0
P0C860	0.44600052	P0C860	0.5280498188874113	0.2512470712515622	MSL3P1	1.9829102297858976	0.0	0.0
P0C862	0.26044658	P0C862	0.1306254767916183	0.0978946371628695	C1QTNF9	0.0428386477730013	0.0	0.0	0.0
P0C869	0.4012846	P0C869	0.2893567890975215	0.5996609257903748	PLA2G4B	1.3147925403782632
P0C881	0.17231442	P0C881	0.1424020722693435	0.508274780235929	RSPH10B	0.0074237253802601
P0CAP1	0.76129186	P0CAP1	0.7455692976059463	0.8001983238808382	MYZAP	0.4056231591762201	1.0	1.0	1.0
P0CAP2	0.66543615	P0CAP2	0.5325128512725935	0.3546157276430004	POLR2M	1.0621188641030197	0.0
P0CB33	0.20400031	P0CB33	0.2123705995212492	0.2918486091719027	ZNF735	0.0	0.0	0.0
P0CF51	0.315238	P0CF51	0.3570417164266226	0.0837741686469217	TRGC1	0.1952660435279887	0.0	0.0	0.0
P0CF74	0.97634596	P0CF74	0.9999999309755117	0.9973674671117364	IGLC6	0.0	1.0	1.0	1.0
P0CF97	0.29280356	P0CF97	0.2489822406242103	0.3886376875250231	FAM200B	2.9258490229391825	0.0
P0CG00	0.562639	P0CG00	0.765812612771975	0.4807346440773346	ZSCAN5DP	0.0
P0CG04	0.97634596	P0CG04	0.9999999441159976	0.999253084278952	IGLC1	0.0	1.0	1.0	1.0
P0CG12	0.24349958	P0CG12	0.2678124276848816	0.4225851447718699	DERPC	0.0
P0CG22	0.4805858	P0CG22	0.5898445986345735	0.6746377767777008	DHRS4L1	0.0229830742065528	1.0
P0CG31	0.16477926	P0CG31	0.1476191793395587	0.1257186970287636	ZNF286B	0.3036376257978105	0.0	0.0	0.0
P0CG33	0.29540822	P0CG33	0.3331278892225894	0.3673310015014176	GOLGA6D	0.0255982038721545	0.0
P0CG38	0.9871781	P0CG38	0.9999999995482868	0.9999999991826288	POTEI	0.0584941287300427	1.0	1.0	1.0
P0CG39	0.9774814	P0CG39	0.999999999482343	0.9999999986941244	POTEJ	0.0	1.0	1.0	1.0
P0CG41	0.56965154	P0CG41	0.7720575647250911	0.999923083321319	CTAGE8	0.0	1.0	1.0	1.0
P0CG47	0.97634596	P0CG47	0.9999999999858448	0.9999999999633644	UBB	7.643054566467782	1.0	1.0	1.0
P0CG48	0.98684734	P0CG48	0.9999999999858448	0.9999999999633644	UBC	7.765516532741671	1.0	1.0	1.0
P0CJ78	0.15553601	P0CJ78	0.1301616111997222	0.3009498951119554	ZNF865	3.900889124388721	0.0
P0CJ85	0.2153079	P0CJ85	0.2289982853993332	0.5045226204991243	DUX4L2	0.0
P0CJ86	0.17476599	P0CJ86	0.1653880082978328	0.5045226204991243	DUX4L3	0.0
P0CJ87	0.17476599	P0CJ87	0.1653880082978328	0.4116581118493362	DUX4L4	0.0
P0CJ88	0.17476599	P0CJ88	0.1653880082978328	0.5045226204991243	DUX4L5	0.0
P0CJ89	0.17476599	P0CJ89	0.1653880082978328	0.5045226204991243	DUX4L6	0.0
P0CJ90	0.17476599	P0CJ90	0.1653880082978328	0.5045226204991243	DUX4L7	0.0
P0CJ92	0.25800264	P0CJ92	0.2866703223581963	0.4163046175315926	GOLGA8H	0.0242124031256999
P0CK97	0.52157176	P0CK97	0.6946347651666835	0.1710529250021957	SLC35E2A	1.75239842984208	0.0	0.0	0.0
P0CV99	0.67122835	P0CV99	0.8689675126967625	0.396939032301954	TSPY4	0.0	0.0
P0CW23	0.42828888	P0CW23	0.501038944587161	0.0917096365249485	AKAIN1	0.0	0.0	0.0	0.0
P0CW24	0.29256472	P0CW24	0.1540959648235012	0.3858319074416669	PNMA6A	0.9949835874937608	0.0
P0CW27	0.42835042	P0CW27	0.2519973516222343	0.2411697041093597	CCDC166	0.0	0.0	0.0
P0DI81	0.96204156	P0DI81	0.91780913609495	0.6285683965635035	TRAPPC2	2.8034931474975155	1.0
P0DI82	0.7081046	P0DI82	0.91780913609495	0.6285683965635035	TRAPPC2B	3.7548036379397502	1.0
P0DJ07	0.9795024	P0DJ07	0.998608193949314	0.6793323610564571	PET100	5.036753753706379	1.0
P0DJD0	0.8137627	P0DJD0	0.5567357549539126	0.9265367552320876	RGPD1	0.0	1.0	1.0	1.0
P0DJD1	0.84134245	P0DJD1	0.5567357549539126	0.9265367552320876	RGPD2	0.08756062236584	1.0	1.0	1.0
P0DJD3	0.17632315	P0DJD3	0.1680676690120059	0.4116835255174879	RBMY1A1	0.0
P0DJD4	0.17632315	P0DJD4	0.1680676690120059	0.4116835255174879	RBMY1C	0.0
P0DJH9	0.83021164	P0DJH9	0.9476926203889772	0.1408754706228074	RD3L	0.0	0.0	0.0	0.0
P0DJI8	0.9444377	P0DJI8	0.9464816423297367	0.6795392928101615	SAA1	0.4906764917739281	1.0
P0DJI9	0.8719482	P0DJI9	0.9277361374971216	0.6541744732595696	SAA2	0.0688001659925143	1.0
P0DJJ0	0.9301098	P0DJJ0	0.9488127056129232	0.7732652586466526	SRGAP2C	0.4928194283034935	1.0	1.0
P0DKV0	0.15875989	P0DKV0	0.1363713983480752	0.3768269658675952	SPATA31C1	0.0	0.0
P0DKX0	0.1806219	P0DKX0	0.1753488623975088	0.2047119402303076	ZNF728	0.0	0.0	0.0
P0DL12	0.61881375	P0DL12	0.7996817652665297	0.2483589108484163	SMIM17	0.0	0.0	0.0
P0DME0	0.98681086	P0DME0	0.9999996732875026	0.9999941510126577	SETSIP	1.193466370393587	1.0	1.0	1.0
P0DMM9	0.9590359	P0DMM9	0.9998443493583656	0.8332254194522649	SULT1A3	0.7221922806151364	1.0	1.0	1.0
P0DMN0	0.9762853	P0DMN0	0.9998443493583656	0.8332254194522649	SULT1A4	0.0	1.0	1.0	1.0
P0DMP2	0.72743	P0DMP2	0.9488127056129232	0.7831546384394131	SRGAP2B	0.1972316110229733	1.0	1.0
P0DMQ9	0.17826097	P0DMQ9	0.1713707366956104	0.3637606236329599	C8orf89	0.0	0.0
P0DMR1	0.97634596	P0DMR1	0.9999998082695272	0.9999999592987642	HNRNPCL4	0.0	1.0	1.0	1.0
P0DMS8	0.37499073	P0DMS8	0.4296124360654212	0.1025914102950063	ADORA3	1.0986647514619563	0.0	0.0	0.0
P0DMS9	0.2352802	P0DMS9	0.1625084930482271	0.7892298555041475	TMIGD3	0.2658800086650338	1.0	1.0
P0DMT0	0.47606933	P0DMT0	0.5808478770911465	0.0	MRLN	0.1148293560740266	0.0	0.0	0.0
P0DMU7	0.21233666	P0DMU7	0.2246974260110697	0.1805627536191489	CT45A6	0.0	0.0	0.0	0.0
P0DMU8	0.14793772	P0DMU8	0.2246974260110697	0.1805627536191489	CT45A5	0.0	0.0	0.0	0.0
P0DMU9	0.12853628	P0DMU9	0.2246974260110697	0.1389190940443317	CT45A10	0.0	0.0	0.0	0.0
P0DMV0	0.21233666	P0DMV0	0.2246974260110697	0.1805627536191489	CT45A7	0.0	0.0	0.0	0.0
P0DMV1	0.21233666	P0DMV1	0.2246974260110697	0.3198540887233839	CT45A8	0.0	0.0
P0DMV2	0.21233666	P0DMV2	0.2246974260110697	0.3198540887233839	CT45A9	0.0	0.0
P0DMV8	0.9873186	P0DMV8	0.9999999975000298	0.9999999938513018	HSPA1A	0.0	1.0	1.0	1.0
P0DMV9	0.97634596	P0DMV9	0.9999999975000298	0.9999999938513018	HSPA1B	0.1254716384969615	1.0	1.0	1.0
P0DN26	0.97538584	P0DN26	0.9977238393356704	0.7142424267723033	PPIAL4F	0.0	1.0	1.0
P0DN80	0.2546489	P0DN80	0.2823629884471835	0.0814945271240522	OR5H8	0.0	0.0	0.0	0.0
P0DN82	0.39592162	P0DN82	0.4563962633997145	0.1228283409133181	OR12D1	0.0	0.0	0.0	0.0
P0DOY2	0.97634596	P0DOY2	0.9999999441159976	0.999253084301338	IGLC2	4.5239626806734705	1.0	1.0	1.0
P0DOY3	0.97634596	P0DOY3	0.9999999441159976	0.999253084301338	IGLC3	3.521409602040719	1.0	1.0	1.0
P0DP02	0.9761644	P0DP02	0.9995393043611476	0.7434984130177912	IGHV3-30-3	0.0	1.0	1.0
P0DP03	0.97633946	P0DP03	0.9999833604178892	0.7332689045050628	IGHV3-30-5	0.0	1.0	1.0
P0DP04	0.9580337	P0DP04	0.9999233632053862	0.5590380361200998	IGHV3-43D	0.0
P0DP07	0.24168509	P0DP07	0.2654074906108579	0.238880445557835	IGHV4-31	0.0	0.0	0.0
P0DP23	0.97634596	P0DP23	0.9999999999999264	0.9999999999994106	CALM1	5.6205053618686245	1.0	1.0	1.0
P0DP24	0.97634596	P0DP24	0.9999999999999264	0.9999999999994106	CALM2	5.587356294684332	1.0	1.0	1.0
P0DP25	0.97634596	P0DP25	0.9999999999999264	0.9999999999994106	CALM3	5.980107779454315	1.0	1.0	1.0
P0DP91	0.5131124	P0DP91	0.6683777633258122	0.5248216224926133	ERCC6	1.060285931863379
P0DPA2	0.20032316	P0DPA2	0.144726523980657	0.269570019166131	VSIG8	0.0775617450026277	0.0	0.0
P0DPD6	0.2874733	P0DPD6	0.3234618659417569	0.3824055508625173	ECE2	2.603374108395167	0.0
P0DPD7	0.45775956	P0DPD7	0.5474492887009196	0.3774999382953954	EEF1AKMT4	0.0	0.0
P0DPD8	0.43921933	P0DPD8	0.3234618659417569	0.5893338386511173	EEF1AKMT4-ECE2	0.0
P0DPF3	0.6484238	P0DPF3	0.5188894638676039	0.6258111243581236	NBPF9	1.390813193437729	1.0
P0DPH7	0.98679554	P0DPH7	0.999999999999503	0.9999999999733282	TUBA3C	0.0	1.0	1.0	1.0
P0DPH8	0.97634596	P0DPH8	0.999999999999503	0.9999999999733282	TUBA3D	0.0	1.0	1.0	1.0
P0DPI2	0.9870272	P0DPI2	0.9999021359886536	0.9999991178369144	GATD3	0.2094600912299252	1.0	1.0	1.0
P0DPK5	0.1705699	P0DPK5	0.1580489173688569	0.1747838844757789	H3Y2	0.0	0.0	0.0	0.0
P0DQW0	0.5785578	P0DQW0	0.7792166799818886	0.6339240645628718	ZC3H11C	0.0	1.0
P0DTA3	0.17139794	P0DTA3	0.1595111152776733	0.2808131100570611	SPDYE11	0.0	0.0	0.0
P0DTL6	0.4327893	P0DTL6	0.5076884157432182	0.5100750085631933	ZFTRAF1	3.807034490195634
P0DUD1	0.17139794	P0DUD1	0.1595111152776733	0.2808131100570611	SPDYE8	0.0	0.0	0.0
P0DUD2	0.17139794	P0DUD2	0.1595111152776733	0.2808131100570611	SPDYE17	0.0	0.0	0.0
P0DUD3	0.17139794	P0DUD3	0.1595111152776733	0.3233101468169773	SPDYE14	0.0	0.0
P0DUD4	0.17139794	P0DUD4	0.1595111152776733	0.3233101468169773	SPDYE15	0.0	0.0
P0DUX0	0.17139794	P0DUX0	0.1595111152776733	0.2808131100570611	SPDYE10	0.0	0.0	0.0
P0DUX1	0.17139794	P0DUX1	0.1595111152776733	0.2808131100570611	SPDYE12	0.0	0.0	0.0
P0DV73	0.1605637	P0DV73	0.1397880229535195	0.3551387535757397	FAM90A16	0.0	0.0
P0DV74	0.1605637	P0DV74	0.1397880229535195	0.3551387535757397	FAM90A17	0.0	0.0
P0DV75	0.21630968	P0DV75	0.2304380576111153	0.4586821178249555	FAM90A18	0.0
P0DV76	0.21630968	P0DV76	0.2304380576111153	0.4586821178249555	FAM90A19	0.0
P0DV79	0.17139794	P0DV79	0.1595111152776733	0.3161459861483784	SPDYE18	0.1534632547976342	0.0
P10070	0.32301128	P10070	0.2384147150752699	0.4738988475199757	GLI2	0.0271095486049253
P10071	0.24502036	P10071	0.1688168727808517	0.442144212329637	GLI3	0.0208614068997698
P10082	0.47744048	P10082	0.6545222178164385	0.0	PYY	0.0382656846866523	0.0	0.0	0.0
P10114	0.98614466	P10114	0.999984785631033	0.9999984552144784	RAP2A	2.3940616163285613	1.0	1.0	1.0
P10144	0.45160285	P10144	0.2771785186841923	0.1934117388173874	GZMB	3.310398487674332	0.0	0.0	0.0
P10153	0.9752058	P10153	0.999999484670498	0.2849126072719709	RNASE2	4.730495995421723	0.0	0.0
P10155	0.98725224	P10155	0.999692264852154	0.9265614590833142	RO60	2.4101151221353643	1.0	1.0	1.0
P10244	0.43610033	P10244	0.2632253761340181	0.2809080607178852	MYBL2	3.8654313008654406	0.0	0.0
P10253	0.94061726	P10253	0.900449325914368	0.9878697687466904	GAA	3.2886424009890636	1.0	1.0	1.0
P10265	0.47865462	P10265	0.5859553628323825	0.0	ERVK-10	0.0	0.0	0.0	0.0
P10266	0.16154231	P10266	0.1416247836241157	0.3317942345879962	ERVK-10	0.0	0.0
[truncated: 18,427 more rows]
